# Supplementary material for: Analysis of chromatin accessibility in decidualizing human endometrial stromal cells
Source: FASEB J. 2018 Jan 8;32(5):2467–77. doi: 10.1096/fj.201701098R (PMC6040682; doi:10.1096/fj.201701098R)
Supplement: Supplementary file 9 [file fj.201701098R.st1.xlsx]

## Sheet: Table S1
Table S1. ATAC-Seq peaks ranked according to opening upon decidualization
Peak.Chromosome	Peak.Start	Peak.End	PeakName	Peak.qvalue	Peak.Strand	baseMean	log2FoldChange	lfcSE	stat	pvalue	Benjamini	Bonferroni	Opening.Rank
chr13	40710989	40712109	chr13_40710989_40712109_peak_48908	56.0215	+	133.659	3.68728	0.376435	9.79528	1.17969e-22	1.92943e-17	1.04048e-17	1
chr2	219235094	219235954	chr2_219235094_219235954_peak_103888	32.1182	+	90.1735	3.72549	0.415754	8.96082	3.22272e-19	1.82486e-14	2.84244e-14	2
chr6	106068111	106069147	chr6_106068111_106069147_peak_160952	46.1996	+	103.514	3.25253	0.364435	8.92485	4.46298e-19	1.82486e-14	3.93635e-14	3
chr20	8754375	8755553	chr20_8754375_8755553_peak_106801	75.1694	+	95.6196	3.44024	0.389226	8.83869	9.68502e-19	3.16807e-14	8.54219e-14	4
chr11	114049797	114050670	chr11_114049797_114050670_peak_35832	55.4747	+	79.0486	4.51049	0.517793	8.71099	3.01242e-18	8.2116e-14	2.65695e-13	5
chr7	51293771	51294525	chr7_51293771_51294525_peak_170126	57.3177	+	72.6849	5.05969	0.594549	8.51013	1.73741e-17	4.05947e-13	1.5324e-12	6
chr20	12031992	12033104	chr20_12031992_12033104_peak_107031	60.0316	+	83.6982	3.65093	0.434025	8.41179	4.03792e-17	8.25528e-13	3.56145e-12	7
chr5	81957110	81958557	chr5_81957110_81958557_peak_147095	53.4901	+	92.3698	3.75432	0.448862	8.36407	6.05893e-17	9.85788e-13	5.34397e-12	8
chr14	72652772	72653704	chr14_72652772_72653704_peak_56483	73.65	+	116.656	3.07464	0.367647	8.36304	6.11243e-17	9.85788e-13	5.39116e-12	9
chr14	64549400	64550232	chr14_64549400_64550232_peak_55777	68.9652	+	70.3043	4.22062	0.505255	8.35345	6.62998e-17	9.85788e-13	5.84764e-12	10
chr9	115660918	115661628	chr9_115660918_115661628_peak_193157	61.6539	+	74.2374	5.02857	0.605489	8.30497	9.98471e-17	1.29528e-12	8.80652e-12	11
chr1	211083241	211083983	chr1_211083241_211083983_peak_14892	64.829	+	69.9509	4.555	0.54881	8.29978	1.04307e-16	1.29528e-12	9.19988e-12	12
chr5	53951751	53952516	chr5_53951751_53952516_peak_144918	77.1007	+	71.1072	4.3929	0.529742	8.29252	1.10873e-16	1.29528e-12	9.77901e-12	13
chr19	41426598	41427788	chr19_41426598_41427788_peak_86910	61.8162	+	134.944	2.45456	0.296653	8.27418	1.29347e-16	1.41035e-12	1.14084e-11	14
chr7	3282787	3283541	chr7_3282787_3283541_peak_166602	45.0539	+	75.2751	3.64063	0.444563	8.18924	2.6289e-16	2.68731e-12	2.31869e-11	15
chr8	10417998	10419253	chr8_10417998_10419253_peak_177434	79.7129	+	80.5745	3.50749	0.429877	8.15929	3.37004e-16	3.24228e-12	2.97238e-11	16
chr3	14290112	14291431	chr3_14290112_14291431_peak_117740	46.1088	+	91.0425	2.91505	0.358531	8.13054	4.27395e-16	3.88347e-12	3.76962e-11	17
chr4	53454766	53455886	chr4_53454766_53455886_peak_133916	71.1048	+	139.768	2.61523	0.322592	8.10691	5.19213e-16	4.46947e-12	4.57946e-11	18
chr1	5030363	5031235	chr1_5030363_5031235_peak_399	86.0521	+	77.4723	3.41996	0.422293	8.09856	5.56155e-16	4.54809e-12	4.90528e-11	19
chr15	49367803	49368597	chr15_49367803_49368597_peak_61140	66.1867	+	77.4994	3.43953	0.425747	8.07881	6.54036e-16	5.09385e-12	5.7686e-11	20
chr6	71273057	71273857	chr6_71273057_71273857_peak_159243	79.0494	+	96.1198	3.04301	0.377594	8.05897	7.69416e-16	5.72008e-12	6.78625e-11	21
chr14	34830490	34831662	chr14_34830490_34831662_peak_53999	61.7942	+	78.7488	3.30397	0.412373	8.01208	1.12786e-15	8.02032e-12	9.94774e-11	22
chr11	45578070	45579224	chr11_45578070_45579224_peak_31033	54.5259	+	89.8705	2.96569	0.373333	7.94381	1.96069e-15	1.28272e-11	1.72933e-10	23
chr19	7217840	7218629	chr19_7217840_7218629_peak_84640	52.8252	+	72.4906	3.524	0.447993	7.86619	3.65591e-15	2.29978e-11	3.22451e-10	24
chr6	119479477	119480324	chr6_119479477_119480324_peak_162040	72.3052	+	68.6051	3.51388	0.447549	7.85138	4.11495e-15	2.49267e-11	3.62939e-10	25
chr16	79047088	79048682	chr16_79047088_79048682_peak_70738	48.5739	+	104.363	2.58589	0.331125	7.8094	5.74602e-15	3.35639e-11	5.06799e-10	26
chr4	142075127	142075772	chr4_142075127_142075772_peak_139128	57.6318	+	64.2744	3.72388	0.4778	7.7938	6.50244e-15	3.6306e-11	5.73515e-10	27
chr5	177538831	177539449	chr5_177538831_177539449_peak_153659	76.3674	+	85.4027	3.01641	0.387176	7.79079	6.65941e-15	3.6306e-11	5.8736e-10	28
chr12	125083585	125084310	chr12_125083585_125084310_peak_46542	62.6026	+	67.6289	3.72856	0.480268	7.76349	8.26222e-15	4.35912e-11	7.28728e-10	29
chr3	142569092	142569912	chr3_142569092_142569912_peak_126773	84.2173	+	78.0733	3.073	0.401593	7.65203	1.97828e-14	1.01112e-10	1.74484e-09	30
chr7	112047155	112047991	chr7_112047155_112047991_peak_173803	52.9402	+	56.7239	4.21079	0.55098	7.64237	2.13257e-14	1.04134e-10	1.88093e-09	31
chr11	122276106	122276995	chr11_122276106_122276995_peak_36553	49.9682	+	85.205	2.93079	0.383589	7.64044	2.16475e-14	1.04134e-10	1.90931e-09	32
chrX	110345757	110346887	chrX_110345757_110346887_peak_200309	54.4258	+	65.875	3.47914	0.459367	7.57377	3.62533e-14	1.69412e-10	3.19754e-09	33
chr5	7813112	7814303	chr5_7813112_7814303_peak_142500	36.6126	+	57.307	4.01413	0.530883	7.56123	3.99286e-14	1.81404e-10	3.52171e-09	34
chr22	33121230	33122017	chr22_33121230_33122017_peak_114812	54.0118	+	58.3384	3.65731	0.483996	7.5565	4.14073e-14	1.82005e-10	3.65212e-09	35
chr5	34833902	34834603	chr5_34833902_34834603_peak_143882	55.4897	+	59.4325	3.63469	0.481382	7.55052	4.33515e-14	1.82005e-10	3.8236e-09	36
chr14	34799791	34800655	chr14_34799791_34800655_peak_53995	49.2964	+	55.0795	4.19064	0.555024	7.55038	4.33994e-14	1.82005e-10	3.82782e-09	37
chr19	51603913	51605074	chr19_51603913_51605074_peak_87987	68.6362	+	67.9967	3.47071	0.462182	7.50941	5.93951e-14	2.36048e-10	5.23864e-09	38
chr9	90643810	90644483	chr9_90643810_90644483_peak_191026	72.2869	+	63.1808	3.53877	0.471412	7.50674	6.06157e-14	2.36048e-10	5.34631e-09	39
chr1	153465952	153466478	chr1_153465952_153466478_peak_10392	43.7869	+	53.4768	4.39219	0.586512	7.48865	6.95834e-14	2.64668e-10	6.13726e-09	40
chr9	110572353	110573320	chr9_110572353_110573320_peak_192622	65.438	+	99.2788	3.02373	0.404363	7.47775	7.56044e-14	2.81033e-10	6.66831e-09	41
chr2	112684191	112684832	chr2_112684191_112684832_peak_96686	55.103	+	60.443	3.45772	0.463703	7.45677	8.86693e-14	3.22274e-10	7.82064e-09	42
chr2	113494147	113494906	chr2_113494147_113494906_peak_96757	57.3499	+	60.5617	3.42215	0.459674	7.44472	9.7153e-14	3.45432e-10	8.56889e-09	43
chr1	40855628	40856245	chr1_40855628_40856245_peak_4044	78.0148	+	74.05	3.42593	0.461839	7.418	1.18901e-13	4.13764e-10	1.04871e-08	44
chr7	47279481	47280137	chr7_47279481_47280137_peak_169847	54.5183	+	71.0416	3.05088	0.411793	7.40876	1.2749e-13	4.34409e-10	1.12446e-08	45
chr13	110306777	110308150	chr13_110306777_110308150_peak_52540	48.1699	+	57.613	3.50893	0.473919	7.40408	1.32066e-13	4.40819e-10	1.16482e-08	46
chr11	60612278	60612948	chr11_60612278_60612948_peak_31589	38.6784	+	61.3361	3.40767	0.462716	7.36449	1.77822e-13	5.55783e-10	1.56839e-08	47
chr11	77919085	77919825	chr11_77919085_77919825_peak_33383	64.4489	+	73.0711	2.90253	0.394215	7.36279	1.80101e-13	5.55783e-10	1.58849e-08	48
chr11	83400077	83400849	chr11_83400077_83400849_peak_33705	63.8252	+	50.4361	4.52784	0.615225	7.35966	1.84385e-13	5.58464e-10	1.62627e-08	49
chr2	232134854	232135974	chr2_232134854_232135974_peak_104958	51.0784	+	105.389	2.49026	0.338532	7.35605	1.89432e-13	5.6332e-10	1.67079e-08	50
chr7	67304562	67305480	chr7_67304562_67305480_peak_170640	62.5287	+	91.9781	2.69945	0.368018	7.33513	2.21514e-13	6.46961e-10	1.95376e-08	51
chr5	169716778	169717500	chr5_169716778_169717500_peak_152983	50.6881	+	66.1036	3.13377	0.427708	7.32688	2.35565e-13	6.75926e-10	2.07768e-08	52
chr9	128222879	128223877	chr9_128222879_128223877_peak_194332	60.3604	+	74.8815	2.97239	0.40592	7.3226	2.43213e-13	6.85839e-10	2.14514e-08	53
chr2	56394761	56395784	chr2_56394761_56395784_peak_92947	56.1559	+	78.3607	2.68217	0.367813	7.29221	3.04903e-13	8.45226e-10	2.68924e-08	54
chr10	24531451	24532139	chr10_24531451_24532139_peak_19557	61.5084	+	58.9647	3.29698	0.454913	7.24749	4.2455e-13	1.13832e-09	3.74453e-08	55
chr5	58186853	58187812	chr5_58186853_58187812_peak_145311	71.8289	+	144.562	2.0577	0.284531	7.2319	4.76281e-13	1.25642e-09	4.2008e-08	56
chr11	66702387	66703373	chr11_66702387_66703373_peak_32280	38.5543	+	69.1758	2.90737	0.402573	7.22197	5.12403e-13	1.33025e-09	4.51939e-08	57
chr1	227936015	227937100	chr1_227936015_227937100_peak_16157	67.9697	+	103.947	2.2666	0.314983	7.19596	6.20233e-13	1.58503e-09	5.47046e-08	58
chr4	37634923	37635539	chr4_37634923_37635539_peak_133058	39.1404	+	45.1253	4.70355	0.654649	7.18484	6.72877e-13	1.69311e-09	5.93477e-08	59
chr3	126071831	126072326	chr3_126071831_126072326_peak_125460	46.9023	+	53.9822	3.6126	0.504788	7.15668	8.26532e-13	2.00877e-09	7.29001e-08	60
chr1	31731340	31732219	chr1_31731340_31732219_peak_3184	43.8027	+	42.6921	4.64692	0.650709	7.14131	9.24445e-13	2.15997e-09	8.15361e-08	61
chr11	83733053	83733682	chr11_83733053_83733682_peak_33726	71.454	+	58.2771	3.36286	0.471739	7.12864	1.01365e-12	2.3026e-09	8.94036e-08	62
chr1	43768340	43769205	chr1_43768340_43769205_peak_4297	53.3226	+	63.3537	2.94486	0.413797	7.11669	1.10552e-12	2.4507e-09	9.7507e-08	63
chr5	130025419	130026554	chr5_130025419_130026554_peak_149974	29.1269	+	53.5243	3.89276	0.547051	7.11589	1.11192e-12	2.4507e-09	9.80715e-08	64
chr18	58673423	58674364	chr18_58673423_58674364_peak_82743	63.5177	+	44.4239	4.36849	0.614032	7.11443	1.1238e-12	2.4507e-09	9.9119e-08	65
chr1	191858042	191858913	chr1_191858042_191858913_peak_13290	73.2251	+	94.6779	2.79526	0.393241	7.10826	1.17517e-12	2.52901e-09	1.0365e-07	66
chr5	64273416	64274139	chr5_64273416_64274139_peak_145675	92.1998	+	60.0982	3.10946	0.437691	7.10424	1.20986e-12	2.56984e-09	1.06709e-07	67
chr7	158261989	158262951	chr7_158261989_158262951_peak_176814	67.3486	+	91.9866	2.65415	0.373842	7.09967	1.25053e-12	2.62218e-09	1.10296e-07	68
chr7	3689723	3690893	chr7_3689723_3690893_peak_166628	85.9535	+	58.7218	3.14726	0.445097	7.07095	1.53872e-12	3.18564e-09	1.35715e-07	69
chr3	11758374	11758956	chr3_11758374_11758956_peak_117503	39.5584	+	61.4606	3.06547	0.4342	7.06003	1.66465e-12	3.40327e-09	1.46822e-07	70
chr11	116648597	116649694	chr11_116648597_116649694_peak_36018	34.4701	+	51.4225	3.59082	0.509954	7.04146	1.9024e-12	3.84132e-09	1.67792e-07	71
chr22	25936264	25937050	chr22_25936264_25937050_peak_114161	34.2843	+	73.2819	2.8177	0.400382	7.03752	1.95696e-12	3.9033e-09	1.72604e-07	72
chr15	80324941	80326199	chr15_80324941_80326199_peak_63934	43.8227	+	77.7152	2.60736	0.370789	7.03192	2.03712e-12	4.01424e-09	1.79674e-07	73
chr18	36013643	36014544	chr18_36013643_36014544_peak_81325	50.328	+	47.5723	3.80503	0.541495	7.02689	2.11187e-12	4.07767e-09	1.86267e-07	74
chr1	182175711	182176812	chr1_182175711_182176812_peak_12748	53.4442	+	66.879	2.95286	0.420251	7.02641	2.11918e-12	4.07767e-09	1.86911e-07	75
chrX	107459967	107460894	chrX_107459967_107460894_peak_200163	51.052	+	58.5092	3.21181	0.457453	7.02107	2.20174e-12	4.1696e-09	1.94193e-07	76
chr20	19949303	19950507	chr20_19949303_19950507_peak_107530	38.1498	+	109.753	2.20701	0.314387	7.02005	2.21794e-12	4.1696e-09	1.95623e-07	77
chr10	31018995	31019879	chr10_31018995_31019879_peak_20086	59.731	+	66.2146	2.85438	0.406822	7.01629	2.27844e-12	4.23466e-09	2.00958e-07	78
chr12	16328645	16329199	chr12_16328645_16329199_peak_38878	80.957	+	41.7976	4.35354	0.621076	7.00967	2.38874e-12	4.38977e-09	2.10686e-07	79
chrX	23844345	23845167	chrX_23844345_23845167_peak_197442	41.531	+	51.5055	3.54595	0.506041	7.00724	2.43069e-12	4.41724e-09	2.14387e-07	80
chr15	70100991	70101640	chr15_70100991_70101640_peak_62935	69.3301	+	47.6763	3.65193	0.522725	6.98633	2.82179e-12	5.07162e-09	2.48882e-07	81
chr2	171453765	171455041	chr2_171453765_171455041_peak_100381	43.2309	+	84.5922	2.38303	0.3414	6.98017	2.94821e-12	5.20878e-09	2.60032e-07	82
chr12	23766958	23767764	chr12_23766958_23767764_peak_39273	56.26	+	67.1952	3.38525	0.485025	6.97952	2.9618e-12	5.20878e-09	2.61231e-07	83
chr2	100897993	100898822	chr2_100897993_100898822_peak_95776	46.6446	+	129.912	2.08068	0.298232	6.9767	3.02195e-12	5.25802e-09	2.66536e-07	84
chr4	174990942	174991585	chr4_174990942_174991585_peak_141175	65.2791	+	49.9078	3.51566	0.504438	6.96946	3.1816e-12	5.47755e-09	2.80617e-07	85
chr16	57186056	57186889	chr16_57186056_57186889_peak_69170	38.2198	+	48.0594	3.79902	0.546097	6.95667	3.48406e-12	5.87459e-09	3.07294e-07	86
chr19	23957014	23957953	chr19_23957014_23957953_peak_85990	53.7969	+	47.35	3.75501	0.540238	6.95065	3.63594e-12	6.06813e-09	3.2069e-07	87
chr7	55266255	55267035	chr7_55266255_55267035_peak_170235	55.328	+	64.0874	2.78149	0.400357	6.94753	3.71732e-12	6.14127e-09	3.27867e-07	88
chr14	89071760	89072480	chr14_89071760_89072480_peak_57624	88.6734	+	57.3697	3.23201	0.465875	6.93749	3.99121e-12	6.52782e-09	3.52025e-07	89
chr2	55988140	55989281	chr2_55988140_55989281_peak_92911	47.5103	+	86.0881	2.53599	0.365936	6.93015	4.20404e-12	6.80783e-09	3.70796e-07	90
chr3	4729953	4730548	chr3_4729953_4730548_peak_116964	61.1543	+	42.8789	4.09341	0.59083	6.92824	4.26118e-12	6.83271e-09	3.75836e-07	91
chr7	34378362	34379265	chr7_34378362_34379265_peak_168705	76.4698	+	74.3492	2.5914	0.375752	6.89656	5.32771e-12	8.37858e-09	4.69904e-07	92
chr22	31981288	31982784	chr22_31981288_31982784_peak_114721	46.6161	+	128.28	1.954	0.283448	6.89366	5.43747e-12	8.46977e-09	4.79585e-07	93
chr12	16739112	16740162	chr12_16739112_16740162_peak_38902	39.7303	+	61.8762	2.95067	0.428261	6.88988	5.58413e-12	8.61616e-09	4.92521e-07	94
chr2	48795215	48796150	chr2_48795215_48796150_peak_92513	40.7938	+	49.691	3.3819	0.491005	6.8877	5.67e-12	8.66689e-09	5.00094e-07	95
chr1	36952191	36953050	chr1_36952191_36953050_peak_3720	54.3306	+	55.7516	3.06108	0.444872	6.8808	5.95184e-12	9.01346e-09	5.24952e-07	96
chr15	27145820	27146774	chr15_27145820_27146774_peak_59375	44.2178	+	39.7103	4.5431	0.661162	6.87139	6.35777e-12	9.53987e-09	5.60756e-07	97
chr3	56389270	56390108	chr3_56389270_56390108_peak_121073	55.3436	+	63.2867	3.14235	0.457586	6.86723	6.54608e-12	9.73313e-09	5.77364e-07	98
chr5	57962035	57963355	chr5_57962035_57963355_peak_145299	55.2463	+	87.7006	2.28038	0.332391	6.86053	6.86044e-12	1.01086e-08	6.0509e-07	99
chr15	95130353	95130870	chr15_95130353_95130870_peak_65153	58.5834	+	41.6476	4.03914	0.589087	6.85661	7.05153e-12	1.02974e-08	6.21945e-07	100
chr8	10124514	10125896	chr8_10124514_10125896_peak_177417	57.5318	+	66.81	2.71554	0.396329	6.85171	7.29709e-12	1.05617e-08	6.43604e-07	101
chr15	42659855	42660656	chr15_42659855_42660656_peak_60635	47.7471	+	42.719	3.8617	0.564258	6.84386	7.70864e-12	1.09634e-08	6.79902e-07	102
chr10	80072098	80072935	chr10_80072098_80072935_peak_23427	43.702	+	69.726	2.88525	0.421941	6.83805	8.02786e-12	1.12222e-08	7.08057e-07	103
chr10	24552015	24552648	chr10_24552015_24552648_peak_19563	50.6685	+	42.1764	4.05812	0.594307	6.82832	8.59141e-12	1.19082e-08	7.57763e-07	104
chr20	32857953	32858539	chr20_32857953_32858539_peak_108179	64.915	+	57.8618	2.99042	0.438304	6.82272	8.93348e-12	1.2176e-08	7.87933e-07	105
chr6	3506564	3507663	chr6_3506564_3507663_peak_154294	48.2345	+	67.3962	2.65688	0.389879	6.81463	9.45073e-12	1.26698e-08	8.33554e-07	106
chr7	66091603	66092593	chr7_66091603_66092593_peak_170531	39.3835	+	86.328	2.26005	0.331993	6.80755	9.92776e-12	1.32011e-08	8.75629e-07	107
chr1	65487451	65488301	chr1_65487451_65488301_peak_5978	51.5378	+	35.9688	4.78485	0.705217	6.78493	1.16139e-11	1.51961e-08	1.02435e-06	108
chr16	63370507	63371665	chr16_63370507_63371665_peak_69462	76.5134	+	61.9454	2.99778	0.44194	6.78323	1.17517e-11	1.52543e-08	1.0365e-06	109
chr13	30904916	30905930	chr13_30904916_30905930_peak_48072	42.9836	+	56.2052	2.93102	0.432664	6.77436	1.24959e-11	1.60927e-08	1.10214e-06	110
chr11	95015438	95016034	chr11_95015438_95016034_peak_34386	65.3447	+	49.7553	3.26861	0.48335	6.76241	1.35716e-11	1.72589e-08	1.19701e-06	111
chr17	42222341	42223094	chr17_42222341_42223094_peak_75649	38.0488	+	46.0227	3.63026	0.536864	6.76197	1.36125e-11	1.72589e-08	1.20062e-06	112
chr12	92212323	92213172	chr12_92212323_92213172_peak_43845	61.4718	+	43.513	3.71081	0.549586	6.752	1.45823e-11	1.82061e-08	1.28616e-06	113
chr1	36674796	36675351	chr1_36674796_36675351_peak_3683	50.3203	+	38.6444	4.188	0.620913	6.7449	1.53129e-11	1.89735e-08	1.3506e-06	114
chr3	45045177	45045794	chr3_45045177_45045794_peak_119983	68.4249	+	46.2145	3.75272	0.557362	6.73301	1.66194e-11	2.04375e-08	1.46583e-06	115
chr1	119879255	119880153	chr1_119879255_119880153_peak_9506	59.4608	+	64.6426	2.63699	0.392314	6.72162	1.79709e-11	2.19346e-08	1.58504e-06	116
chr16	31397461	31398293	chr16_31397461_31398293_peak_68257	89.3256	+	100.795	2.16419	0.322469	6.71129	1.92908e-11	2.31993e-08	1.70145e-06	117
chr22	30229123	30229914	chr22_30229123_30229914_peak_114533	38.6578	+	52.2181	3.18483	0.474791	6.70786	1.97505e-11	2.35788e-08	1.742e-06	118
chr12	102009676	102010417	chr12_102009676_102010417_peak_44573	50.6324	+	42.2142	3.86476	0.576339	6.70571	2.00436e-11	2.35805e-08	1.76784e-06	119
chr15	95134618	95135109	chr15_95134618_95135109_peak_65154	55.5133	+	39.5703	3.96917	0.591979	6.70492	2.0151e-11	2.35805e-08	1.77732e-06	120
chr8	124632184	124632988	chr8_124632184_124632988_peak_184912	45.7883	+	102.633	2.03028	0.302815	6.70468	2.01844e-11	2.35805e-08	1.78027e-06	121
chr4	153557041	153557751	chr4_153557041_153557751_peak_139915	61.5791	+	57.4135	3.00296	0.448208	6.69992	2.08533e-11	2.41891e-08	1.83926e-06	122
chr14	66868296	66868882	chr14_66868296_66868882_peak_55976	53.3122	+	41.3206	4.01038	0.599516	6.68936	2.24152e-11	2.56372e-08	1.97702e-06	123
chr1	218815050	218816188	chr1_218815050_218816188_peak_15381	64.4951	+	70.3335	2.49402	0.373051	6.68545	2.30212e-11	2.60294e-08	2.03047e-06	124
chr1	118220527	118221493	chr1_118220527_118221493_peak_9429	46.7744	+	54.9171	2.91732	0.436391	6.6851	2.30765e-11	2.60294e-08	2.03534e-06	125
chr16	13801800	13802631	chr16_13801800_13802631_peak_66915	43.3815	+	47.315	3.51096	0.525319	6.68348	2.33338e-11	2.61395e-08	2.05804e-06	126
chr5	123460288	123460958	chr5_123460288_123460958_peak_149468	51.8571	+	52.8617	3.06623	0.458862	6.68224	2.35324e-11	2.61826e-08	2.07555e-06	127
chr7	46643040	46643896	chr7_46643040_46643896_peak_169779	58.8927	+	81.4534	2.6374	0.394823	6.67996	2.39015e-11	2.64135e-08	2.10811e-06	128
chr1	183212430	183213141	chr1_183212430_183213141_peak_12860	19.2254	+	41.3155	3.77751	0.56626	6.67097	2.54114e-11	2.78937e-08	2.24128e-06	129
chr11	114034659	114035142	chr11_114034659_114035142_peak_35829	20.7212	+	45.8009	3.43076	0.514424	6.66913	2.57321e-11	2.7955e-08	2.26957e-06	130
chr20	476284	477360	chr20_476284_477360_peak_106124	48.1982	+	54.4546	3.14675	0.471877	6.66857	2.58303e-11	2.7955e-08	2.27823e-06	131
chr15	88937922	88938756	chr15_88937922_88938756_peak_64654	48.3903	+	57.0516	2.93163	0.439675	6.66772	2.59801e-11	2.7955e-08	2.29144e-06	132
chr5	82029803	82030645	chr5_82029803_82030645_peak_147101	52.7394	+	37.2665	4.16174	0.625366	6.65489	2.83507e-11	3.03065e-08	2.50053e-06	133
chr14	87896442	87897691	chr14_87896442_87897691_peak_57547	57.1447	+	94.6939	2.08949	0.314372	6.64654	3.00054e-11	3.18671e-08	2.64647e-06	134
chr1	176546538	176547475	chr1_176546538_176547475_peak_12314	83.1912	+	97.1646	2.28007	0.34365	6.63486	3.248e-11	3.42727e-08	2.86473e-06	135
chr2	55990880	55991422	chr2_55990880_55991422_peak_92912	39.7783	+	39.6164	3.99513	0.602762	6.62804	3.40167e-11	3.56641e-08	3.00027e-06	136
chr16	54480539	54481127	chr16_54480539_54481127_peak_68962	49.9871	+	38.5889	3.93834	0.594303	6.62682	3.4299e-11	3.57311e-08	3.02518e-06	137
chr2	238292537	238293261	chr2_238292537_238293261_peak_105541	61.6081	+	56.8901	2.85133	0.430456	6.62397	3.49667e-11	3.6196e-08	3.08406e-06	138
chr6	138145013	138145855	chr6_138145013_138145855_peak_163418	52.7114	+	61.4628	2.78692	0.420806	6.62281	3.52443e-11	3.6254e-08	3.10855e-06	139
chr11	18584264	18585419	chr11_18584264_18585419_peak_29448	91.5876	+	82.583	2.30715	0.348856	6.61348	3.75398e-11	3.83739e-08	3.31101e-06	140
chr11	82837648	82838590	chr11_82837648_82838590_peak_33665	50.7404	+	50.0656	3.23207	0.488999	6.60955	3.85487e-11	3.91604e-08	3.39999e-06	141
chr11	34310215	34311050	chr11_34310215_34311050_peak_30309	49.3024	+	54.8812	3.42486	0.518365	6.60703	3.92093e-11	3.95857e-08	3.45826e-06	142
chr11	134225069	134226096	chr11_134225069_134226096_peak_37432	32.1697	+	44.4083	3.45186	0.522968	6.60051	4.09734e-11	4.1113e-08	3.61386e-06	143
chr3	37428031	37428759	chr3_37428031_37428759_peak_119416	45.3334	+	35.1413	4.37618	0.663178	6.5988	4.14505e-11	4.13381e-08	3.65594e-06	144
chr9	34934051	34935120	chr9_34934051_34935120_peak_188728	42.5771	+	49.435	3.15808	0.479246	6.5897	4.40716e-11	4.36856e-08	3.88712e-06	145
chr12	131849969	131851333	chr12_131849969_131851333_peak_47024	44.497	+	70.0467	2.64469	0.401399	6.58867	4.43775e-11	4.36876e-08	3.9141e-06	146
chr5	95851985	95852835	chr5_95851985_95852835_peak_147905	58.8141	+	55.8705	3.08069	0.467629	6.5879	4.46079e-11	4.36876e-08	3.93441e-06	147
chr3	100870093	100870727	chr3_100870093_100870727_peak_123720	53.1284	+	44.1765	3.63977	0.553042	6.58136	4.66171e-11	4.53837e-08	4.11163e-06	148
chr4	3639865	3640710	chr4_3639865_3640710_peak_131021	41.989	+	150.885	1.70994	0.261045	6.55036	5.73993e-11	5.52232e-08	5.06262e-06	149
chr6	22302937	22303569	chr6_22302937_22303569_peak_155928	59.9864	+	51.7775	2.95748	0.451809	6.54587	5.91496e-11	5.64233e-08	5.21699e-06	150
chr15	99048787	99049395	chr15_99048787_99049395_peak_65467	31.8222	+	46.9825	3.18838	0.487141	6.54507	5.94663e-11	5.64233e-08	5.24493e-06	151
chr6	133930691	133932009	chr6_133930691_133932009_peak_163022	58.8458	+	80.7582	2.38922	0.36507	6.54453	5.96817e-11	5.64233e-08	5.26392e-06	152
chr10	108654317	108654972	chr10_108654317_108654972_peak_25721	21.4586	+	37.0119	4.36987	0.668302	6.53877	6.20285e-11	5.81112e-08	5.47091e-06	153
chr2	21056367	21056963	chr2_21056367_21056963_peak_90109	34.359	+	48.181	3.27256	0.50056	6.5378	6.24285e-11	5.81112e-08	5.5062e-06	154
chr11	95329039	95329810	chr11_95329039_95329810_peak_34427	80.2357	+	70.3983	2.50445	0.383122	6.53695	6.27864e-11	5.81112e-08	5.53776e-06	155
chr2	29174740	29175849	chr2_29174740_29175849_peak_90858	56.0443	+	87.6931	2.24883	0.344031	6.53671	6.28882e-11	5.81112e-08	5.54674e-06	156
chr1	38032489	38033120	chr1_38032489_38033120_peak_3759	66.3942	+	58.0079	3.06507	0.469044	6.53473	6.3726e-11	5.85545e-08	5.62064e-06	157
chr3	41184700	41185472	chr3_41184700_41185472_peak_119683	37.4893	+	35.2044	4.09761	0.62736	6.53151	6.51107e-11	5.94926e-08	5.74276e-06	158
chr22	24960418	24961147	chr22_24960418_24961147_peak_114081	63.0969	+	56.2383	2.99349	0.458566	6.52794	6.66797e-11	6.02531e-08	5.88115e-06	159
chr8	133432590	133433304	chr8_133432590_133433304_peak_185603	64.0259	+	52.744	2.89639	0.444172	6.52088	6.98983e-11	6.21995e-08	6.16503e-06	160
chr2	131622188	131623088	chr2_131622188_131623088_peak_97792	81.3378	+	88.0057	2.15928	0.331141	6.52071	6.99746e-11	6.21995e-08	6.17176e-06	161
chr4	79880279	79880855	chr4_79880279_79880855_peak_135373	51.7423	+	45.3449	3.55461	0.545266	6.51904	7.07572e-11	6.25551e-08	6.24078e-06	162
chr10	27669791	27670405	chr10_27669791_27670405_peak_19736	57.2959	+	53.2571	3.18083	0.488177	6.51574	7.23322e-11	6.36037e-08	6.3797e-06	163
chr1	116803520	116804250	chr1_116803520_116804250_peak_9286	67.0521	+	43.84	3.36621	0.516884	6.5125	7.39091e-11	6.46428e-08	6.51878e-06	164
chr2	20585594	20586657	chr2_20585594_20586657_peak_90040	27.7781	+	42.833	3.45996	0.531459	6.5103	7.50033e-11	6.49057e-08	6.6153e-06	165
chr3	30514938	30515593	chr3_30514938_30515593_peak_118903	40.1184	+	41.7012	3.57961	0.550016	6.50819	7.60626e-11	6.54759e-08	6.70872e-06	166
chr12	63350902	63351955	chr12_63350902_63351955_peak_42011	36.0285	+	81.6808	2.53552	0.390058	6.50039	8.01146e-11	6.82455e-08	7.06611e-06	167
chr1	5782851	5783556	chr1_5782851_5783556_peak_421	57.9898	+	46.9229	3.08394	0.474792	6.49536	8.28367e-11	6.98386e-08	7.3062e-06	168
chr3	128189235	128190373	chr3_128189235_128190373_peak_125676	49.7737	+	79.382	2.31449	0.356862	6.48567	8.834e-11	7.34298e-08	7.79159e-06	169
chr12	109307744	109308534	chr12_109307744_109308534_peak_45217	52.9704	+	49.1996	3.16356	0.487848	6.48472	8.88943e-11	7.34298e-08	7.84048e-06	170
chr3	179518972	179519448	chr3_179518972_179519448_peak_129245	94.4172	+	45.3276	3.19095	0.492453	6.47971	9.1897e-11	7.53035e-08	8.10532e-06	171
chr2	21261382	21262202	chr2_21261382_21262202_peak_90127	47.812	+	80.9293	2.25659	0.348271	6.47941	9.20834e-11	7.53035e-08	8.12176e-06	172
chr1	184504118	184504982	chr1_184504118_184504982_peak_12992	70.1692	+	76.4676	2.35598	0.364037	6.47182	9.68263e-11	7.80119e-08	8.54008e-06	173
chr3	16651454	16652166	chr3_16651454_16652166_peak_118038	61.7806	+	50.8114	3.07543	0.47579	6.46383	1.02087e-10	8.14798e-08	9.00408e-06	174
chr10	6959079	6959559	chr10_6959079_6959559_peak_18345	58.3026	+	40.89	3.44358	0.53275	6.46377	1.02127e-10	8.14798e-08	9.00759e-06	175
chr6	19662461	19663632	chr6_19662461_19663632_peak_155667	36.2702	+	76.2608	2.23556	0.346344	6.45474	1.08407e-10	8.60707e-08	9.56152e-06	176
chr2	220443590	220444480	chr2_220443590_220444480_peak_104028	39.0012	+	57.4098	2.63678	0.408755	6.45076	1.11288e-10	8.79306e-08	9.81557e-06	177
chr6	89074918	89075667	chr6_89074918_89075667_peak_160313	14.5053	+	39.9055	3.92351	0.610637	6.42527	1.31639e-10	1.03511e-07	1.16106e-05	178
chr1	112331563	112332770	chr1_112331563_112332770_peak_8953	61.4086	+	86.751	2.12941	0.331477	6.42402	1.32725e-10	1.03865e-07	1.17063e-05	179
chr14	77542325	77543205	chr14_77542325_77543205_peak_56962	32.0517	+	41.9206	3.30086	0.514051	6.42128	1.35134e-10	1.05247e-07	1.19188e-05	180
chr10	124083754	124084371	chr10_124083754_124084371_peak_26971	84.1424	+	44.9211	3.12707	0.487121	6.41948	1.36737e-10	1.0599e-07	1.20602e-05	181
chr19	32460769	32461634	chr19_32460769_32461634_peak_86235	45.5313	+	36.5912	3.70094	0.578395	6.39863	1.56773e-10	1.20948e-07	1.38274e-05	182
chr16	10722629	10723371	chr16_10722629_10723371_peak_66619	58.3452	+	47.1542	3.03356	0.474217	6.39699	1.58469e-10	1.21683e-07	1.3977e-05	183
chr11	33951655	33952549	chr11_33951655_33952549_peak_30264	55.5277	+	62.8633	2.4878	0.388983	6.39564	1.5988e-10	1.22168e-07	1.41014e-05	184
chr14	37322134	37323013	chr14_37322134_37323013_peak_54141	66.6051	+	89.2326	2.26148	0.353668	6.39435	1.61236e-10	1.22168e-07	1.4221e-05	185
chr15	70908423	70909081	chr15_70908423_70909081_peak_63029	39.9835	+	37.5585	3.70732	0.57979	6.39425	1.61341e-10	1.22168e-07	1.42303e-05	186
chr11	27444689	27445694	chr11_27444689_27445694_peak_29871	50.8082	+	65.1862	2.42494	0.379317	6.39291	1.62753e-10	1.22518e-07	1.43548e-05	187
chr9	37501793	37502477	chr9_37501793_37502477_peak_188966	49.5286	+	31.2731	4.28307	0.670025	6.3924	1.63302e-10	1.22518e-07	1.44032e-05	188
chr8	42046327	42046915	chr8_42046327_42046915_peak_179930	65.5853	+	44.4822	3.20082	0.50122	6.38607	1.70207e-10	1.25965e-07	1.50122e-05	189
chr18	5600869	5601800	chr18_5600869_5601800_peak_79577	59.7914	+	50.0742	2.94382	0.461213	6.38278	1.73898e-10	1.27582e-07	1.53378e-05	190
chr18	10040774	10041614	chr18_10040774_10041614_peak_79936	48.767	+	42.6949	3.21071	0.50303	6.38273	1.73953e-10	1.27582e-07	1.53426e-05	191
chr10	95824672	95825629	chr10_95824672_95825629_peak_24671	41.1456	+	45.0275	3.12461	0.490017	6.37653	1.81144e-10	1.31676e-07	1.59769e-05	192
chr11	121898727	121899627	chr11_121898727_121899627_peak_36502	45.4441	+	58.6165	2.61554	0.410261	6.37529	1.82616e-10	1.32158e-07	1.61067e-05	193
chr2	229636068	229637191	chr2_229636068_229637191_peak_104730	38.6229	+	43.0582	3.18911	0.500983	6.36569	1.9441e-10	1.40073e-07	1.71469e-05	194
chr6	40722814	40724140	chr6_40722814_40724140_peak_157631	51.6586	+	104.771	1.99729	0.313939	6.36201	1.99128e-10	1.42844e-07	1.75631e-05	195
chr18	13472443	13473127	chr18_13472443_13473127_peak_80232	36.206	+	37.2758	3.86391	0.607679	6.35847	2.03773e-10	1.45538e-07	1.79728e-05	196
chr17	198383	199024	chr17_198383_199024_peak_71879	42.9209	+	51.4396	3.05672	0.48092	6.356	2.0708e-10	1.46619e-07	1.82645e-05	197
chr19	2970226	2970792	chr19_2970226_2970792_peak_84186	37.2332	+	51.8664	2.93982	0.463047	6.34886	2.16922e-10	1.52925e-07	1.91325e-05	198
chr17	13679276	13680785	chr17_13679276_13680785_peak_73158	70.1729	+	134.597	1.93995	0.305649	6.34701	2.19537e-10	1.53446e-07	1.93632e-05	199
chr9	101691989	101692698	chr9_101691989_101692698_peak_192088	52.9193	+	51.6144	2.99739	0.473062	6.33616	2.3557e-10	1.63257e-07	2.07772e-05	200
chr9	86056298	86057181	chr9_86056298_86057181_peak_190643	49.0091	+	44.5333	3.10699	0.491104	6.32654	2.50715e-10	1.7302e-07	2.2113e-05	201
chr11	112419273	112420011	chr11_112419273_112420011_peak_35697	60.2931	+	41.4651	3.39784	0.537522	6.3213	2.59378e-10	1.78246e-07	2.28772e-05	202
chr16	65262877	65263593	chr16_65262877_65263593_peak_69598	64.89	+	41.8125	3.20547	0.507393	6.31754	2.65768e-10	1.81873e-07	2.34407e-05	203
chr17	38678398	38678984	chr17_38678398_38678984_peak_75203	36.5703	+	32.4303	4.01196	0.635372	6.31434	2.71322e-10	1.84179e-07	2.39306e-05	204
chr16	82097162	82097725	chr16_82097162_82097725_peak_71020	27.6786	+	48.8961	3.01344	0.47724	6.3143	2.7139e-10	1.84179e-07	2.39366e-05	205
chr9	130789103	130789875	chr9_130789103_130789875_peak_194602	58.1389	+	59.0167	2.51673	0.398621	6.31358	2.72658e-10	1.84275e-07	2.40485e-05	206
chr5	35331950	35332880	chr5_35331950_35332880_peak_143947	81.059	+	88.0691	2.17667	0.344899	6.31104	2.77168e-10	1.86161e-07	2.44462e-05	207
chr2	220852479	220853143	chr2_220852479_220853143_peak_104062	103.401	+	79.8377	2.11578	0.335267	6.31073	2.77724e-10	1.86161e-07	2.44953e-05	208
chr20	44048160	44048732	chr20_44048160_44048732_peak_109106	59.8045	+	45.3296	3.27501	0.519182	6.30801	2.8264e-10	1.88682e-07	2.49288e-05	209
chr19	41392623	41393603	chr19_41392623_41393603_peak_86904	67.9941	+	95.8424	1.95315	0.310043	6.29962	2.98382e-10	1.98381e-07	2.63173e-05	210
chr7	19612123	19612904	chr7_19612123_19612904_peak_167617	53.3185	+	71.4831	2.47642	0.393171	6.29859	3.00364e-10	1.98891e-07	2.64921e-05	211
chr10	133194583	133195369	chr10_133194583_133195369_peak_27555	69.8616	+	50.8108	2.81032	0.446581	6.29295	3.11483e-10	2.04597e-07	2.74728e-05	212
chr2	67876297	67877163	chr2_67876297_67877163_peak_93790	41.124	+	57.266	2.59894	0.413083	6.29156	3.14296e-10	2.0526e-07	2.77209e-05	213
chr9	101808723	101809610	chr9_101808723_101809610_peak_192109	39.5507	+	45.4303	3.18084	0.505615	6.29104	3.15352e-10	2.0526e-07	2.7814e-05	214
chr5	148862379	148862790	chr5_148862379_148862790_peak_151603	32.9091	+	45.0799	3.08007	0.489631	6.29059	3.16258e-10	2.0526e-07	2.7894e-05	215
chr3	101851166	101851709	chr3_101851166_101851709_peak_123807	45.5387	+	30.4154	4.20788	0.669093	6.28894	3.19637e-10	2.06633e-07	2.81919e-05	216
chr9	77336333	77337260	chr9_77336333_77337260_peak_189950	35.4714	+	47.1733	2.99292	0.475959	6.2882	3.21178e-10	2.06812e-07	2.83279e-05	217
chr2	28148885	28149573	chr2_28148885_28149573_peak_90719	44.4053	+	47.3213	2.93514	0.467402	6.27969	3.39259e-10	2.16748e-07	2.99226e-05	218
chr21	21924149	21924666	chr21_21924149_21924666_peak_111232	62.1102	+	39.5335	3.5676	0.568396	6.27661	3.46029e-10	2.20213e-07	3.05197e-05	219
chr2	120171309	120172161	chr2_120171309_120172161_peak_97036	51.1396	+	65.586	2.53412	0.403865	6.27467	3.5037e-10	2.22112e-07	3.09027e-05	220
chr18	30122044	30122949	chr18_30122044_30122949_peak_80996	59.1278	+	34.2111	3.79871	0.606609	6.26219	3.79597e-10	2.37298e-07	3.34805e-05	221
chr10	126416679	126417553	chr10_126416679_126417553_peak_27146	46.7054	+	77.3679	2.17544	0.347405	6.26198	3.80129e-10	2.37298e-07	3.35274e-05	222
chr10	77887888	77888607	chr10_77887888_77888607_peak_23200	90.5883	+	63.3532	2.38479	0.381077	6.25802	3.89884e-10	2.41543e-07	3.43877e-05	223
chr10	112597032	112598038	chr10_112597032_112598038_peak_25978	39.4326	+	79.4865	2.11069	0.337341	6.25684	3.92853e-10	2.42464e-07	3.46496e-05	224
chr5	81443730	81444471	chr5_81443730_81444471_peak_147040	52.4187	+	35.7654	3.59947	0.576173	6.2472	4.17869e-10	2.55403e-07	3.68561e-05	225
chr20	24546096	24546809	chr20_24546096_24546809_peak_107791	58.909	+	31.5843	3.98677	0.638194	6.24697	4.18501e-10	2.55403e-07	3.69118e-05	226
chr8	18696848	18697868	chr8_18696848_18697868_peak_178024	58.1401	+	70.7232	2.29864	0.368012	6.24608	4.2087e-10	2.55893e-07	3.71207e-05	227
chr3	41189938	41190954	chr3_41189938_41190954_peak_119684	40.0668	+	41.2346	3.17549	0.508503	6.24478	4.24395e-10	2.57081e-07	3.74316e-05	228
chr10	129743600	129744400	chr10_129743600_129744400_peak_27404	43.8081	+	53.8539	2.70936	0.433916	6.24398	4.26572e-10	2.57447e-07	3.76237e-05	229
chr8	134818769	134819392	chr8_134818769_134819392_peak_185788	52.5053	+	43.8776	3.12561	0.501085	6.23769	4.44082e-10	2.67029e-07	3.9168e-05	230
chr11	101896748	101898125	chr11_101896748_101898125_peak_34828	50.4427	+	61.9796	2.51837	0.403971	6.23404	4.54547e-10	2.7232e-07	4.00911e-05	231
chr2	220589233	220589765	chr2_220589233_220589765_peak_104047	45.1162	+	41.4984	3.23467	0.518962	6.23296	4.57712e-10	2.73215e-07	4.03702e-05	232
chr8	134375005	134375816	chr8_134375005_134375816_peak_185720	27.7337	+	36.5745	3.47334	0.557531	6.22987	4.66825e-10	2.76636e-07	4.1174e-05	233
chr12	69433640	69434196	chr12_69433640_69434196_peak_42550	81.4079	+	37.6723	3.49205	0.560883	6.22598	4.78556e-10	2.82564e-07	4.22087e-05	234
chr5	171165267	171165967	chr5_171165267_171165967_peak_153084	40.7112	+	31.6506	3.94862	0.634425	6.22395	4.84802e-10	2.842e-07	4.27595e-05	235
chr5	102026755	102027591	chr5_102026755_102027591_peak_148161	41.8372	+	39.4453	3.47714	0.558844	6.22202	4.90799e-10	2.86688e-07	4.32885e-05	236
chr11	57368837	57369391	chr11_57368837_57369391_peak_31432	28.7038	+	33.9361	3.77808	0.607811	6.21588	5.10374e-10	2.95431e-07	4.5015e-05	237
chr2	199256301	199257019	chr2_199256301_199257019_peak_102402	47.7049	+	33.4407	3.73881	0.601581	6.21498	5.133e-10	2.95431e-07	4.5273e-05	238
chr13	39948737	39949429	chr13_39948737_39949429_peak_48814	66.0327	+	54.0788	2.80201	0.450853	6.21491	5.13543e-10	2.95431e-07	4.52945e-05	239
chr15	65636585	65637723	chr15_65636585_65637723_peak_62497	44.6397	+	40.3912	3.25577	0.523897	6.21453	5.14798e-10	2.95431e-07	4.54051e-05	240
chr6	35569143	35570498	chr6_35569143_35570498_peak_157137	33.1811	+	135.69	1.72023	0.276913	6.21215	5.22647e-10	2.97845e-07	4.60975e-05	241
chr8	112367953	112368520	chr8_112367953_112368520_peak_184021	71.4811	+	53.4983	2.62367	0.422458	6.21049	5.28192e-10	2.9996e-07	4.65866e-05	242
chr3	183254975	183255683	chr3_183254975_183255683_peak_129389	90.6794	+	72.4833	2.19863	0.354388	6.20401	5.50416e-10	3.11499e-07	4.85467e-05	243
chr10	45493527	45494158	chr10_45493527_45494158_peak_21008	21.4764	+	66.4278	2.29883	0.370863	6.19859	5.69707e-10	3.21305e-07	5.02481e-05	244
chr18	13544029	13544529	chr18_13544029_13544529_peak_80241	26.7236	+	37.4496	3.45776	0.558917	6.18654	6.14991e-10	3.45653e-07	5.42422e-05	245
chr12	122008302	122009065	chr12_122008302_122009065_peak_46190	65.2275	+	39.8707	3.33687	0.539631	6.18362	6.26499e-10	3.50436e-07	5.52572e-05	246
chr1	237007352	237008541	chr1_237007352_237008541_peak_17054	70.9444	+	105.706	2.06488	0.333945	6.18329	6.27787e-10	3.50436e-07	5.53708e-05	247
chr11	30740743	30741411	chr11_30740743_30741411_peak_30035	74.8284	+	37.5091	3.64374	0.589526	6.18079	6.37802e-10	3.54232e-07	5.62541e-05	248
chr17	19409026	19410057	chr17_19409026_19410057_peak_73753	15.8173	+	40.5598	3.40333	0.550654	6.18052	6.38919e-10	3.54232e-07	5.63527e-05	249
chr3	38195450	38196069	chr3_38195450_38196069_peak_119500	66.6104	+	56.8106	2.54054	0.411162	6.17892	6.45406e-10	3.5662e-07	5.69248e-05	250
chr3	122407999	122409123	chr3_122407999_122409123_peak_125044	56.9772	+	54.7529	2.57071	0.416208	6.17651	6.55342e-10	3.6089e-07	5.78011e-05	251
chr6	110405018	110405681	chr6_110405018_110405681_peak_161331	61.9458	+	49.7067	3.32191	0.538045	6.17404	6.65655e-10	3.6534e-07	5.87108e-05	252
chr6	142195902	142196774	chr6_142195902_142196774_peak_163755	49.1563	+	47.1005	2.90104	0.470118	6.17087	6.79133e-10	3.71491e-07	5.98996e-05	253
chr12	41026702	41027411	chr12_41026702_41027411_peak_40178	73.3552	+	60.8973	2.64297	0.428364	6.16992	6.83227e-10	3.72484e-07	6.02606e-05	254
chr4	123586227	123586734	chr4_123586227_123586734_peak_138018	61.8185	+	66.7913	2.37283	0.384812	6.16621	6.99479e-10	3.80077e-07	6.16941e-05	255
chr2	21057273	21057796	chr2_21057273_21057796_peak_90110	49.5311	+	46.7109	2.84769	0.462099	6.16252	7.1595e-10	3.87739e-07	6.31468e-05	256
chr14	70104086	70105179	chr14_70104086_70105179_peak_56296	46.0832	+	92.6351	2.15934	0.350526	6.16029	7.26131e-10	3.91955e-07	6.40448e-05	257
chr1	111144965	111145506	chr1_111144965_111145506_peak_8863	34.7896	+	32.1463	4.20436	0.682756	6.15793	7.37017e-10	3.96522e-07	6.50049e-05	258
chr7	153280906	153281616	chr7_153280906_153281616_peak_176524	45.9588	+	32.1406	3.75049	0.609134	6.15708	7.40973e-10	3.97344e-07	6.53539e-05	259
chr18	7870825	7871903	chr18_7870825_7871903_peak_79730	56.1496	+	88.6601	2.13452	0.346794	6.15499	7.50817e-10	3.99999e-07	6.6222e-05	260
chr11	83428448	83428982	chr11_83428448_83428982_peak_33707	54.105	+	44.2324	2.90361	0.47183	6.15392	7.5589e-10	4.01254e-07	6.66695e-05	261
chr13	26052086	26052665	chr13_26052086_26052665_peak_47693	83.3397	+	39.9381	3.11809	0.506721	6.15347	7.58078e-10	4.01254e-07	6.68625e-05	262
chr1	35920050	35920668	chr1_35920050_35920668_peak_3613	63.5577	+	66.0375	2.26739	0.368672	6.15015	7.74119e-10	4.08423e-07	6.82773e-05	263
chr11	102579888	102580772	chr11_102579888_102580772_peak_34921	39.7385	+	56.4929	2.69346	0.438121	6.14776	7.85828e-10	4.13267e-07	6.931e-05	264
chr2	171427994	171428602	chr2_171427994_171428602_peak_100377	67.7376	+	46.6616	2.80603	0.456896	6.1415	8.1748e-10	4.26448e-07	7.21017e-05	265
chr1	56721294	56722015	chr1_56721294_56722015_peak_5305	75.929	+	55.2347	2.54096	0.413791	6.14068	8.21712e-10	4.26448e-07	7.2475e-05	266
chr8	29492521	29493143	chr8_29492521_29493143_peak_179011	48.608	+	43.22	3.07756	0.50118	6.14063	8.21938e-10	4.26448e-07	7.2495e-05	267
chr11	113914516	113915221	chr11_113914516_113915221_peak_35804	52.5851	+	56.5076	2.47158	0.402602	6.13902	8.30338e-10	4.2841e-07	7.32358e-05	268
chr7	152606069	152607138	chr7_152606069_152607138_peak_176484	40.7527	+	52.5652	2.7515	0.448691	6.13229	8.66246e-10	4.45531e-07	7.64029e-05	269
chr14	52404717	52405309	chr14_52404717_52405309_peak_54798	60.2203	+	52.3474	2.60196	0.424354	6.13158	8.70101e-10	4.46111e-07	7.67429e-05	270
chr4	175098396	175099175	chr4_175098396_175099175_peak_141188	47.2707	+	43.4224	3.39712	0.554442	6.1271	8.94977e-10	4.57431e-07	7.8937e-05	271
chr9	129553611	129554865	chr9_129553611_129554865_peak_194429	61.0404	+	62.1144	2.3648	0.386032	6.12593	9.0156e-10	4.5936e-07	7.95176e-05	272
chr11	61779921	61780836	chr11_61779921_61780836_peak_31743	57.5302	+	49.839	2.69184	0.439514	6.12458	9.0921e-10	4.61201e-07	8.01923e-05	273
chr13	21182960	21183814	chr13_21182960_21183814_peak_47249	87.0651	+	58.5866	2.70333	0.441411	6.1243	9.10813e-10	4.61201e-07	8.03337e-05	274
chr4	173277144	173277676	chr4_173277144_173277676_peak_141046	85.3106	+	64.1499	2.30531	0.376563	6.12198	9.2421e-10	4.66123e-07	8.15153e-05	275
chr15	40144354	40144871	chr15_40144354_40144871_peak_60381	65.5832	+	65.746	2.39548	0.391314	6.12163	9.26232e-10	4.66123e-07	8.16937e-05	276
chr9	94373764	94374553	chr9_94373764_94374553_peak_191381	62.1215	+	45.3034	2.82105	0.460951	6.12008	9.35311e-10	4.69248e-07	8.24944e-05	277
chr7	155675223	155676045	chr7_155675223_155676045_peak_176668	53.1875	+	60.8587	2.39611	0.391579	6.1191	9.41032e-10	4.70675e-07	8.29991e-05	278
chr6	137469762	137470425	chr6_137469762_137470425_peak_163356	69.2079	+	42.3811	2.95224	0.482548	6.11802	9.47457e-10	4.72443e-07	8.35658e-05	279
chr5	103981868	103982654	chr5_103981868_103982654_peak_148297	66.2047	+	62.0188	2.34539	0.384116	6.10596	1.02186e-09	5.02032e-07	9.01279e-05	280
chr17	54996361	54996807	chr17_54996361_54996807_peak_76671	27.0811	+	42.2452	2.94778	0.482775	6.10591	1.02214e-09	5.02032e-07	9.0153e-05	281
chr20	23432428	23433238	chr20_23432428_23433238_peak_107709	47.6288	+	36.891	3.3193	0.543696	6.10507	1.02755e-09	5.03176e-07	9.06299e-05	282
chr19	7227530	7228168	chr19_7227530_7228168_peak_84642	25.633	+	29.8579	4.12451	0.676044	6.10095	1.05441e-09	5.1479e-07	9.29993e-05	283
chr10	85843819	85844514	chr10_85843819_85844514_peak_23863	38.3148	+	41.1475	3.00828	0.493568	6.09497	1.09456e-09	5.31217e-07	9.65399e-05	284
chr10	86753899	86754802	chr10_86753899_86754802_peak_23921	33.5817	+	46.3235	2.98835	0.490685	6.09017	1.12793e-09	5.45797e-07	9.94839e-05	285
chr3	98231937	98232518	chr3_98231937_98232518_peak_123413	72.2309	+	34.1608	3.53013	0.579824	6.08828	1.14127e-09	5.48202e-07	0.00010066	286
chr8	27138441	27139374	chr8_27138441_27139374_peak_178762	25.68	+	51.8635	2.67152	0.438863	6.08736	1.14786e-09	5.48202e-07	0.000101241	287
chr2	66218515	66219545	chr2_66218515_66219545_peak_93626	87.2456	+	115.104	1.85764	0.305173	6.08719	1.14909e-09	5.48202e-07	0.00010135	288
chr1	232423542	232424317	chr1_232423542_232424317_peak_16611	36.4783	+	44.6731	3.13041	0.514268	6.08711	1.14966e-09	5.48202e-07	0.0001014	289
chr4	8101525	8102167	chr4_8101525_8102167_peak_131427	29.0997	+	40.779	3.02109	0.496442	6.08547	1.16149e-09	5.51813e-07	0.000102444	290
chr16	78990670	78991968	chr16_78990670_78991968_peak_70735	50.591	+	77.7761	2.0575	0.33812	6.08513	1.16399e-09	5.51813e-07	0.000102664	291
chr10	31953811	31954405	chr10_31953811_31954405_peak_20192	32.8768	+	37.0423	3.61514	0.594356	6.08244	1.18366e-09	5.57908e-07	0.000104399	292
chr9	79558770	79559550	chr9_79558770_79559550_peak_190146	43.0447	+	32.06	4.17396	0.686849	6.07696	1.22481e-09	5.73995e-07	0.000108028	293
chr11	121445851	121446467	chr11_121445851_121446467_peak_36449	45.4441	+	43.763	2.91296	0.479845	6.07064	1.27403e-09	5.95353e-07	0.000112369	294
chr2	179969301	179970116	chr2_179969301_179970116_peak_101094	27.3346	+	50.5734	2.65473	0.437752	6.06446	1.32402e-09	6.1695e-07	0.000116778	295
chr2	75298794	75299618	chr2_75298794_75299618_peak_94476	56.078	+	60.8593	2.48156	0.409273	6.06334	1.33319e-09	6.18696e-07	0.000117588	296
chr8	6287353	6287970	chr8_6287353_6287970_peak_177141	53.5595	+	41.7755	3.09145	0.50994	6.06238	1.34121e-09	6.18696e-07	0.000118295	297
chr13	40632882	40633445	chr13_40632882_40633445_peak_48893	25.802	+	24.9037	4.37744	0.722091	6.06218	1.3429e-09	6.18696e-07	0.000118443	298
chr20	57925754	57926800	chr20_57925754_57926800_peak_110443	54.4836	+	82.8833	2.04304	0.337321	6.05666	1.38979e-09	6.38504e-07	0.00012258	299
chr8	124702057	124702560	chr8_124702057_124702560_peak_184923	26.0965	+	40.2125	3.06432	0.506021	6.05573	1.39783e-09	6.40399e-07	0.000123289	300
chr16	56121355	56122050	chr16_56121355_56122050_peak_69039	63.3496	+	34.6901	3.39873	0.561988	6.0477	1.46927e-09	6.71245e-07	0.000129589	301
chr5	109422485	109423123	chr5_109422485_109423123_peak_148563	90.4637	+	71.307	2.12579	0.351611	6.04585	1.48626e-09	6.77117e-07	0.000131088	302
chr3	142786153	142786618	chr3_142786153_142786618_peak_126794	34.3454	+	63.1518	2.31082	0.382261	6.04513	1.49286e-09	6.78233e-07	0.00013167	303
chr6	105086292	105087223	chr6_105086292_105087223_peak_160879	55.94	+	37.9832	3.21977	0.532688	6.04438	1.49988e-09	6.79535e-07	0.000132289	304
chr8	75058931	75059476	chr8_75058931_75059476_peak_181608	71.904	+	35.0032	3.4304	0.568032	6.03909	1.54984e-09	6.98303e-07	0.000136696	305
chr5	76434584	76435262	chr5_76434584_76435262_peak_146612	69.99	+	43.69	2.86824	0.475129	6.03675	1.57247e-09	7.03597e-07	0.000138692	306
chr14	23614981	23615867	chr14_23614981_23615867_peak_53314	36.8763	+	61.4125	2.35506	0.390134	6.03655	1.57447e-09	7.03597e-07	0.000138868	307
chr1	60019663	60020219	chr1_60019663_60020219_peak_5566	25.9896	+	35.1352	3.38221	0.560519	6.03407	1.59879e-09	7.12506e-07	0.000141013	308
chr7	140251421	140252277	chr7_140251421_140252277_peak_175745	67.0735	+	75.3212	2.06783	0.342734	6.03334	1.606e-09	7.13776e-07	0.000141649	309
chr4	153511314	153512050	chr4_153511314_153512050_peak_139909	86.227	+	128.032	1.66272	0.275779	6.02918	1.64793e-09	7.28451e-07	0.000145347	310
chr7	46552210	46553404	chr7_46552210_46553404_peak_169767	46.0821	+	63.8889	2.3379	0.38789	6.02721	1.66811e-09	7.35383e-07	0.000147127	311
chr4	56223033	56223644	chr4_56223033_56223644_peak_134181	47.2178	+	49.8882	2.61717	0.434364	6.0253	1.68794e-09	7.42127e-07	0.000148876	312
chr15	70090834	70091714	chr15_70090834_70091714_peak_62932	75.315	+	81.9963	2.07455	0.344599	6.02019	1.74213e-09	7.61856e-07	0.000153656	313
chr1	221489763	221490288	chr1_221489763_221490288_peak_15578	52.2215	+	29.5934	3.87445	0.643974	6.01647	1.78256e-09	7.7746e-07	0.000157222	314
chr1	86723835	86725403	chr1_86723835_86725403_peak_7293	28.4245	+	69.2528	2.21567	0.368832	6.00727	1.88668e-09	8.19301e-07	0.000166405	315
chr6	161800609	161801398	chr6_161800609_161801398_peak_165535	43.0159	+	44.6277	2.87037	0.477829	6.00712	1.88852e-09	8.19301e-07	0.000166567	316
chr7	45924894	45925637	chr7_45924894_45925637_peak_169691	27.0572	+	94.2953	2.31627	0.385693	6.00548	1.90768e-09	8.24597e-07	0.000168258	317
chr13	110550146	110550924	chr13_110550146_110550924_peak_52572	50.804	+	37.8534	3.22105	0.53641	6.00483	1.91533e-09	8.24597e-07	0.000168932	318
chr2	136708742	136709380	chr2_136708742_136709380_peak_98115	49.8434	+	42.2779	2.88865	0.481092	6.00436	1.92089e-09	8.24597e-07	0.000169423	319
chr4	38593099	38594443	chr4_38593099_38594443_peak_133160	38.9164	+	125.683	1.82799	0.304499	6.00329	1.93357e-09	8.27321e-07	0.000170541	320
chr19	13730025	13730611	chr19_13730025_13730611_peak_85228	63.8713	+	47.5307	2.72525	0.453984	6.00297	1.93735e-09	8.27321e-07	0.000170875	321
chr11	99874543	99875802	chr11_99874543_99875802_peak_34644	64.1527	+	92.8409	1.92758	0.321263	6	1.97314e-09	8.39104e-07	0.000174031	322
chr15	69918535	69919292	chr15_69918535_69919292_peak_62923	37.1698	+	28.7858	3.85522	0.642555	5.99983	1.97521e-09	8.39104e-07	0.000174213	323
chr19	42970934	42971994	chr19_42970934_42971994_peak_87062	36.5794	+	62.6618	2.26557	0.377658	5.99899	1.98552e-09	8.39703e-07	0.000175122	324
chr10	108657400	108658046	chr10_108657400_108658046_peak_25722	55.6046	+	50.0342	2.67288	0.445733	5.99659	2.01498e-09	8.49381e-07	0.000177721	325
chr1	236181959	236182860	chr1_236181959_236182860_peak_16983	34.6159	+	126.059	1.62313	0.270713	5.99575	2.02554e-09	8.51639e-07	0.000178653	326
chr17	21426713	21427805	chr17_21426713_21427805_peak_73957	62.0557	+	95.6884	1.87497	0.312901	5.99222	2.0699e-09	8.68058e-07	0.000182565	327
chr7	135718048	135718803	chr7_135718048_135718803_peak_175394	34.9881	+	52.1182	2.71982	0.453994	5.99087	2.08725e-09	8.73095e-07	0.000184095	328
chrX	152816560	152817291	chrX_152816560_152817291_peak_201808	64.1357	+	45.4732	2.71015	0.452563	5.98846	2.11843e-09	8.83877e-07	0.000186846	329
chr1	226133396	226134057	chr1_226133396_226134057_peak_16001	39.0708	+	38.7602	3.25362	0.543847	5.9826	2.19606e-09	9.13936e-07	0.000193693	330
chr10	129985186	129986658	chr10_129985186_129986658_peak_27431	30.7002	+	56.3238	2.43467	0.407253	5.97828	2.25503e-09	9.33723e-07	0.000198893	331
chr7	104540738	104542042	chr7_104540738_104542042_peak_173316	26.003	+	43.8435	2.92302	0.489073	5.97665	2.27774e-09	9.40747e-07	0.000200897	332
chr7	45933266	45934523	chr7_45933266_45934523_peak_169694	14.3418	+	85.741	4.01661	0.672107	5.97614	2.2848e-09	9.41287e-07	0.00020152	333
chr21	43047552	43048154	chr21_43047552_43048154_peak_112811	36.7307	+	36.6047	3.12943	0.523754	5.975	2.30091e-09	9.45543e-07	0.000202941	334
chr12	53222269	53222858	chr12_53222269_53222858_peak_41177	40.8771	+	32.0176	3.48758	0.583971	5.97219	2.34096e-09	9.59588e-07	0.000206473	335
chr7	66726422	66727085	chr7_66726422_66727085_peak_170596	59.3532	+	40.8185	3.03344	0.508234	5.96859	2.39317e-09	9.7738e-07	0.000211078	336
chr10	64675788	64676498	chr10_64675788_64676498_peak_22138	74.0248	+	54.4242	2.52843	0.423726	5.96714	2.41452e-09	9.79425e-07	0.000212961	337
chr13	31648082	31649008	chr13_31648082_31649008_peak_48174	53.7355	+	67.6214	2.28245	0.382519	5.96691	2.41787e-09	9.79425e-07	0.000213256	338
chr20	17739869	17740591	chr20_17739869_17740591_peak_107351	53.9612	+	36.7357	3.37081	0.564926	5.96681	2.4193e-09	9.79425e-07	0.000213382	339
chr20	39106182	39106839	chr20_39106182_39106839_peak_108745	45.5723	+	40.4212	3.03437	0.50869	5.96506	2.44539e-09	9.85115e-07	0.000215684	340
chr2	113975720	113976522	chr2_113975720_113976522_peak_96798	53.421	+	48.1621	2.65377	0.445022	5.96323	2.47294e-09	9.93763e-07	0.000218113	341
chr4	88219476	88220079	chr4_88219476_88220079_peak_135978	50.1126	+	26.4139	4.33645	0.72795	5.95707	2.568e-09	1.02441e-06	0.000226498	342
chr17	76438641	76439591	chr17_76438641_76439591_peak_78636	39.7764	+	44.322	2.78978	0.468379	5.95625	2.5809e-09	1.02705e-06	0.000227635	343
chr19	41782106	41782624	chr19_41782106_41782624_peak_86941	68.2992	+	33.47	3.51076	0.589547	5.95501	2.60051e-09	1.03228e-06	0.000229365	344
chr2	7431990	7432839	chr2_7431990_7432839_peak_88906	87.1624	+	80.8888	2.06126	0.34616	5.95463	2.60664e-09	1.03228e-06	0.000229906	345
chr18	33679139	33679746	chr18_33679139_33679746_peak_81183	85.4429	+	42.428	2.95997	0.497222	5.953	2.63267e-09	1.03886e-06	0.000232202	346
chr7	158807870	158808786	chr7_158807870_158808786_peak_176862	52.3897	+	60.6664	2.36965	0.398096	5.95247	2.64119e-09	1.03886e-06	0.000232953	347
chr10	72190135	72191064	chr10_72190135_72191064_peak_22609	67.568	+	53.4576	2.41574	0.405843	5.9524	2.64232e-09	1.03886e-06	0.000233052	348
chr3	151768748	151770116	chr3_151768748_151770116_peak_127440	49.085	+	122.341	1.78875	0.300694	5.94875	2.70194e-09	1.05568e-06	0.000238311	349
chr6	110362186	110362848	chr6_110362186_110362848_peak_161326	50.8059	+	41.6214	2.89283	0.486304	5.9486	2.70447e-09	1.05568e-06	0.000238535	350
chr14	72209122	72209791	chr14_72209122_72209791_peak_56470	66.0993	+	45.3605	2.69135	0.452701	5.94509	2.76305e-09	1.07342e-06	0.000243701	351
chr1	209834290	209834949	chr1_209834290_209834949_peak_14755	49.1308	+	34.6832	3.4009	0.572114	5.94444	2.77405e-09	1.07514e-06	0.000244671	352
chr10	114871658	114872666	chr10_114871658_114872666_peak_26174	36.4215	+	65.9481	2.17788	0.366517	5.9421	2.81399e-09	1.08804e-06	0.000248194	353
chr18	71901338	71902416	chr18_71901338_71902416_peak_83364	55.5031	+	73.4267	2.20266	0.371007	5.93698	2.90313e-09	1.11723e-06	0.000256057	354
chr8	124070111	124070943	chr8_124070111_124070943_peak_184846	82.7829	+	134.058	1.62813	0.274283	5.93594	2.92172e-09	1.12174e-06	0.000257696	355
chr8	36910937	36911813	chr8_36910937_36911813_peak_179447	64.0348	+	40.127	2.9972	0.505027	5.93474	2.9432e-09	1.12734e-06	0.00025959	356
chr7	40283802	40284632	chr7_40283802_40284632_peak_169153	91.4276	+	58.8824	2.28146	0.384477	5.93393	2.95774e-09	1.12984e-06	0.000260873	357
chr1	108533969	108534861	chr1_108533969_108534861_peak_8596	58.8506	+	93.4767	1.9281	0.324946	5.93361	2.96354e-09	1.12984e-06	0.000261384	358
chr7	151113359	151114582	chr7_151113359_151114582_peak_176343	53.4986	+	101.433	1.90183	0.320568	5.93267	2.98046e-09	1.13365e-06	0.000262876	359
chr11	102821102	102821993	chr11_102821102_102821993_peak_34956	37.266	+	36.6426	3.09785	0.522341	5.9307	3.01648e-09	1.14404e-06	0.000266054	360
chr2	21058346	21059245	chr2_21058346_21059245_peak_90111	11.3842	+	30.8546	3.64632	0.614852	5.93041	3.02178e-09	1.14404e-06	0.000266521	361
chr7	131229487	131230342	chr7_131229487_131230342_peak_175019	49.2769	+	72.5478	2.22693	0.375597	5.92905	3.04695e-09	1.14826e-06	0.000268741	362
chr10	80779553	80780210	chr10_80779553_80780210_peak_23504	75.998	+	46.0085	2.76612	0.46673	5.92661	3.0925e-09	1.16045e-06	0.000272758	363
chr10	111706841	111707637	chr10_111706841_111707637_peak_25869	39.7537	+	34.5509	3.50365	0.591178	5.92656	3.0935e-09	1.16045e-06	0.000272847	364
chr1	232841637	232842333	chr1_232841637_232842333_peak_16648	20.3052	+	38.1299	3.012	0.508261	5.92609	3.10229e-09	1.16109e-06	0.000273622	365
chr8	53729078	53729718	chr8_53729078_53729718_peak_180406	35.3102	+	33.3254	3.34575	0.564686	5.92498	3.12328e-09	1.16627e-06	0.000275473	366
chr9	85914166	85915037	chr9_85914166_85915037_peak_190628	88.751	+	78.3892	1.97316	0.333386	5.91855	3.24786e-09	1.21003e-06	0.000286461	367
chr4	142678366	142679071	chr4_142678366_142679071_peak_139188	48.5317	+	40.4596	2.93855	0.496757	5.91546	3.3095e-09	1.23019e-06	0.000291898	368
chr1	56292031	56292781	chr1_56292031_56292781_peak_5263	24.6288	+	34.5286	3.22756	0.54569	5.91465	3.32592e-09	1.23349e-06	0.000293346	369
chr2	29702269	29703047	chr2_29702269_29703047_peak_90912	44.4359	+	30.2199	3.64435	0.616543	5.91093	3.40172e-09	1.25875e-06	0.000300032	370
chr8	129420732	129421508	chr8_129420732_129421508_peak_185333	63.2945	+	67.1355	2.18829	0.370301	5.90949	3.4317e-09	1.26526e-06	0.000302676	371
chr5	33563861	33564739	chr5_33563861_33564739_peak_143741	54.9914	+	51.3696	2.50649	0.424157	5.90934	3.43477e-09	1.26526e-06	0.000302946	372
chr11	119194342	119195102	chr11_119194342_119195102_peak_36257	51.9637	+	66.8768	2.37143	0.401476	5.90677	3.48878e-09	1.28226e-06	0.00030771	373
chr9	96390809	96391667	chr9_96390809_96391667_peak_191602	49.2516	+	58.2854	2.51363	0.425664	5.90519	3.52237e-09	1.29171e-06	0.000310673	374
chr17	53664762	53666064	chr17_53664762_53666064_peak_76563	37.6636	+	104.134	1.72479	0.292189	5.903	3.56944e-09	1.30204e-06	0.000314825	375
chr13	49210571	49211517	chr13_49210571_49211517_peak_49684	29.294	+	47.8055	2.77819	0.470658	5.90277	3.57444e-09	1.30204e-06	0.000315266	376
chr1	229344294	229345294	chr1_229344294_229345294_peak_16335	24.7652	+	51.654	2.84999	0.483297	5.89698	3.70226e-09	1.33956e-06	0.000326539	377
chr6	89077776	89078450	chr6_89077776_89078450_peak_160314	48.2879	+	68.1858	2.09792	0.355762	5.89697	3.70247e-09	1.33956e-06	0.000326558	378
chr9	131632497	131633508	chr9_131632497_131633508_peak_194700	75.3256	+	105.206	1.96333	0.333103	5.89406	3.76817e-09	1.35041e-06	0.000332353	379
chrX	34422347	34423265	chrX_34422347_34423265_peak_197757	53.6069	+	46.7079	2.66029	0.451364	5.89389	3.77216e-09	1.35041e-06	0.000332704	380
chr11	13063935	13064903	chr11_13063935_13064903_peak_29065	45.9476	+	35.8574	3.48964	0.592082	5.89384	3.77328e-09	1.35041e-06	0.000332803	381
chr8	117595482	117596059	chr8_117595482_117596059_peak_184245	23.9366	+	27.7262	3.77983	0.641454	5.8926	3.80156e-09	1.35239e-06	0.000335298	382
chr8	27541034	27541556	chr8_27541034_27541556_peak_178807	71.1923	+	45.6406	2.83625	0.481442	5.89115	3.83511e-09	1.36063e-06	0.000338257	383
chr14	61943351	61944036	chr14_61943351_61944036_peak_55579	47.0799	+	77.1956	1.97898	0.336119	5.88772	3.91565e-09	1.3862e-06	0.000345361	384
chr7	132061627	132062255	chr7_132061627_132062255_peak_175077	21.7178	+	35.812	3.24548	0.55131	5.88684	3.93638e-09	1.39053e-06	0.000347189	385
chr12	3914005	3914679	chr12_3914005_3914679_peak_37889	49.0068	+	44.5672	2.7409	0.465702	5.88553	3.96782e-09	1.39862e-06	0.000349962	386
chr17	16161958	16162641	chr17_16161958_16162641_peak_73341	57.5292	+	38.6149	3.03722	0.516107	5.88487	3.98369e-09	1.40119e-06	0.000351361	387
chr4	68024349	68024973	chr4_68024349_68024973_peak_134620	35.2911	+	32.6333	3.68758	0.62696	5.88168	4.06124e-09	1.42291e-06	0.000358201	388
chr7	67307513	67308007	chr7_67307513_67308007_peak_170641	22.1867	+	29.4573	3.59798	0.611884	5.88016	4.09867e-09	1.43239e-06	0.000361503	389
chr3	41067888	41068537	chr3_41067888_41068537_peak_119680	71.0633	+	47.4224	2.56788	0.436872	5.87788	4.15558e-09	1.44461e-06	0.000366522	390
chr19	2923229	2923977	chr19_2923229_2923977_peak_84179	72.8259	+	47.6235	2.60529	0.443247	5.87775	4.15879e-09	1.44461e-06	0.000366805	391
chr2	67839655	67840097	chr2_67839655_67840097_peak_93781	45.2142	+	32.6721	3.31642	0.564238	5.8777	4.16014e-09	1.44461e-06	0.000366924	392
chr3	142582007	142583025	chr3_142582007_142583025_peak_126776	67.2836	+	85.6973	1.94468	0.330915	5.87668	4.18577e-09	1.45043e-06	0.000369184	393
chr8	99070713	99071398	chr8_99070713_99071398_peak_182991	63.8608	+	54.7979	2.36869	0.403126	5.8758	4.20808e-09	1.45508e-06	0.000371153	394
chr3	187794823	187795429	chr3_187794823_187795429_peak_129824	36.3207	+	31.81	3.66829	0.624361	5.87528	4.22141e-09	1.45661e-06	0.000372328	395
chr6	122172177	122172761	chr6_122172177_122172761_peak_162189	41.4681	+	42.2471	2.89069	0.492276	5.8721	4.30316e-09	1.47548e-06	0.000379539	396
chr16	81754531	81755374	chr16_81754531_81755374_peak_70987	58.628	+	47.4617	2.60685	0.444124	5.86965	4.36723e-09	1.49432e-06	0.00038519	397
chr9	8168843	8169756	chr9_8168843_8169756_peak_187257	42.0473	+	46.8164	2.97156	0.506427	5.8677	4.41882e-09	1.50881e-06	0.00038974	398
chr12	32420939	32421543	chr12_32420939_32421543_peak_40001	31.6744	+	28.9735	3.76244	0.641416	5.86583	4.46895e-09	1.52119e-06	0.000394161	399
chr14	70368019	70368709	chr14_70368019_70368709_peak_56327	45.7204	+	30.0648	3.60038	0.613807	5.86565	4.47368e-09	1.52119e-06	0.000394579	400
chr19	35669496	35670502	chr19_35669496_35670502_peak_86452	31.163	+	37.8026	3.02152	0.515374	5.86278	4.55179e-09	1.54153e-06	0.000401467	401
chr20	24418183	24418978	chr20_24418183_24418978_peak_107783	44.1486	+	31.0252	3.46737	0.591456	5.86243	4.56154e-09	1.54153e-06	0.000402328	402
chr17	64676273	64677092	chr17_64676273_64677092_peak_77628	24.2432	+	39.2758	2.92596	0.49953	5.85742	4.70111e-09	1.58534e-06	0.000414638	403
chr1	183296585	183297275	chr1_183296585_183297275_peak_12878	43.3815	+	46.0483	2.67721	0.457506	5.85175	4.86419e-09	1.63696e-06	0.000429021	404
chr10	106319481	106320233	chr10_106319481_106320233_peak_25635	46.8298	+	32.873	3.29207	0.562678	5.85073	4.89421e-09	1.63845e-06	0.000431669	405
chr20	23125880	23126507	chr20_23125880_23126507_peak_107676	52.7035	+	53.9194	2.47124	0.422392	5.85058	4.89868e-09	1.63845e-06	0.000432064	406
chr4	36285689	36286391	chr4_36285689_36286391_peak_133024	36.2131	+	27.3308	3.78241	0.646579	5.84988	4.91925e-09	1.64197e-06	0.000433878	407
chr2	204059955	204060716	chr2_204059955_204060716_peak_102775	55.3449	+	47.1899	2.54397	0.434902	5.84952	4.92986e-09	1.64217e-06	0.000434814	408
chr6	122137451	122138025	chr6_122137451_122138025_peak_162180	52.3651	+	33.6073	3.33738	0.570577	5.84913	4.94136e-09	1.64265e-06	0.000435828	409
chr21	39450316	39450897	chr21_39450316_39450897_peak_112517	50.1214	+	33.1487	3.3496	0.572869	5.84706	5.00339e-09	1.6599e-06	0.000441299	410
chr13	96573510	96574261	chr13_96573510_96574261_peak_51567	39.8229	+	75.1118	2.00221	0.342459	5.84657	5.01798e-09	1.66137e-06	0.000442586	411
chr20	45333821	45334503	chr20_45333821_45334503_peak_109199	46.5612	+	57.9509	2.32184	0.397181	5.84578	5.04185e-09	1.6659e-06	0.000444691	412
chr12	24814506	24815074	chr12_24814506_24815074_peak_39351	57.7699	+	60.9757	2.18324	0.373528	5.84491	5.06852e-09	1.67134e-06	0.000447044	413
chr17	53770522	53771105	chr17_53770522_53771105_peak_76578	47.4159	+	33.9379	3.17768	0.543728	5.84424	5.0888e-09	1.67464e-06	0.000448832	414
chr6	16181436	16182697	chr6_16181436_16182697_peak_155341	36.2771	+	84.5603	2.0045	0.343052	5.84314	5.12257e-09	1.68237e-06	0.000451811	415
chr3	133193796	133194527	chr3_133193796_133194527_peak_126106	43.2309	+	38.4292	2.94437	0.504505	5.83616	5.3418e-09	1.75086e-06	0.000471147	416
chr2	12948120	12948941	chr2_12948120_12948941_peak_89537	40.2659	+	31.8341	3.62686	0.621499	5.83566	5.35772e-09	1.75257e-06	0.000472551	417
chr1	161524607	161525277	chr1_161524607_161525277_peak_11101	83.9693	+	33.4081	3.30658	0.566683	5.83497	5.37995e-09	1.75632e-06	0.000474512	418
chr16	52573055	52573626	chr16_52573055_52573626_peak_68836	73.2058	+	35.1217	3.09643	0.530814	5.83335	5.43248e-09	1.76666e-06	0.000479145	419
chr4	159380151	159380888	chr4_159380151_159380888_peak_140371	35.9911	+	38.2817	2.9156	0.499824	5.83326	5.43533e-09	1.76666e-06	0.000479396	420
chr10	117816382	117816930	chr10_117816382_117816930_peak_26433	59.6505	+	32.1261	3.29954	0.565669	5.833	5.44403e-09	1.76666e-06	0.000480163	421
chr9	107630583	107631557	chr9_107630583_107631557_peak_192385	37.6968	+	102.565	1.72011	0.294967	5.83153	5.49204e-09	1.77872e-06	0.000484398	422
chr14	23767732	23768367	chr14_23767732_23768367_peak_53333	8.95239	+	31.9192	3.29439	0.56513	5.82944	5.56138e-09	1.79761e-06	0.000490513	423
chr2	153962656	153963201	chr2_153962656_153963201_peak_99183	51.9573	+	34.0843	3.22185	0.552783	5.82842	5.5956e-09	1.80511e-06	0.000493532	424
chr2	58728967	58729777	chr2_58728967_58729777_peak_93051	45.7602	+	33.6115	3.28056	0.562935	5.8276	5.62312e-09	1.81041e-06	0.00049596	425
chr2	158026820	158027200	chr2_158026820_158027200_peak_99354	34.7461	+	31.4102	3.41022	0.585486	5.82459	5.72531e-09	1.83475e-06	0.000504973	426
chr12	2122696	2123483	chr12_2122696_2123483_peak_37701	54.669	+	61.5954	2.23075	0.383007	5.82429	5.73548e-09	1.83475e-06	0.00050587	427
chr11	95016814	95017500	chr11_95016814_95017500_peak_34387	30.4588	+	36.6062	3.33745	0.573057	5.82393	5.74791e-09	1.83475e-06	0.000506965	428
chr16	81745229	81746053	chr16_81745229_81746053_peak_70985	58.8133	+	139.668	1.65693	0.284509	5.8238	5.75246e-09	1.83475e-06	0.000507367	429
chr1	160627006	160627786	chr1_160627006_160627786_peak_11007	41.574	+	41.1273	2.77389	0.476307	5.82373	5.7548e-09	1.83475e-06	0.000507573	430
chr2	162708	163430	chr2_162708_163430_peak_88527	35.6022	+	32.1935	3.27083	0.562026	5.81971	5.89504e-09	1.8758e-06	0.000519943	431
chr11	40902513	40903178	chr11_40902513_40903178_peak_30753	30.429	+	28.3298	3.73353	0.642166	5.81396	6.10123e-09	1.93645e-06	0.000538129	432
chr2	125450813	125451999	chr2_125450813_125451999_peak_97420	40.0575	+	36.5709	3.33382	0.573438	5.81374	6.1093e-09	1.93645e-06	0.00053884	433
chr9	5846349	5846944	chr9_5846349_5846944_peak_187100	32.0841	+	49.0546	2.47212	0.425294	5.81273	6.14622e-09	1.94438e-06	0.000542096	434
chr2	33856643	33857550	chr2_33856643_33857550_peak_91228	50.8561	+	55.2964	2.4787	0.426462	5.81225	6.16392e-09	1.94503e-06	0.000543658	435
chr17	31825100	31825622	chr17_31825100_31825622_peak_74590	64.7699	+	39.6981	2.88526	0.496485	5.81139	6.19574e-09	1.94503e-06	0.000546465	436
chr5	153553320	153554205	chr5_153553320_153554205_peak_151998	36.5277	+	45.9827	2.54764	0.438389	5.81138	6.19584e-09	1.94503e-06	0.000546473	437
chr13	49356553	49357791	chr13_49356553_49357791_peak_49698	66.6372	+	136.126	1.52681	0.262827	5.80918	6.27791e-09	1.96702e-06	0.000553712	438
chr11	35325232	35326069	chr11_35325232_35326069_peak_30427	56.76	+	67.8771	2.10151	0.361792	5.8086	6.29958e-09	1.97003e-06	0.000555623	439
chr4	53688775	53689845	chr4_53688775_53689845_peak_133937	23.3103	+	51.8304	2.37417	0.408905	5.80616	6.39233e-09	1.99522e-06	0.000563803	440
chr20	2798303	2798821	chr20_2798303_2798821_peak_106294	16.7928	+	47.4701	2.6131	0.450136	5.80514	6.43107e-09	2.00349e-06	0.00056722	441
chr12	109840883	109841555	chr12_109840883_109841555_peak_45257	42.8507	+	31.0871	3.39909	0.585732	5.80315	6.50801e-09	2.02361e-06	0.000574007	442
chr16	64443639	64444147	chr16_64443639_64444147_peak_69516	47.7393	+	32.0422	3.28455	0.566442	5.79857	6.68822e-09	2.07177e-06	0.000589901	443
chr17	78333304	78333968	chr17_78333304_78333968_peak_78835	54.2124	+	43.8798	2.72221	0.469801	5.79438	6.85721e-09	2.1201e-06	0.000604806	444
chr13	40687795	40688143	chr13_40687795_40688143_peak_48902	19.4234	+	21.8949	4.22463	0.729194	5.79357	6.89075e-09	2.12645e-06	0.000607764	445
chr14	26884742	26886035	chr14_26884742_26886035_peak_53534	53.8128	+	90.9414	1.80262	0.31133	5.79006	7.0363e-09	2.15914e-06	0.000620602	446
chr6	161332715	161333411	chr6_161332715_161333411_peak_165472	47.1673	+	29.5708	3.569	0.616547	5.78869	7.09389e-09	2.17274e-06	0.000625681	447
chr8	29440994	29441699	chr8_29440994_29441699_peak_179005	43.4875	+	33.2124	3.25848	0.562953	5.7882	7.11442e-09	2.17495e-06	0.000627492	448
chr13	61411735	61412471	chr13_61411735_61412471_peak_50169	56.266	+	64.8561	2.2747	0.39304	5.78746	7.14596e-09	2.18052e-06	0.000630274	449
chr20	12058288	12059219	chr20_12058288_12059219_peak_107035	49.9899	+	54.1384	2.57279	0.444627	5.78641	7.19064e-09	2.19006e-06	0.000634214	450
chr1	56055355	56056064	chr1_56055355_56056064_peak_5239	46.2172	+	36.1426	2.96724	0.513112	5.78282	7.34569e-09	2.22486e-06	0.00064789	451
chr4	153609149	153609802	chr4_153609149_153609802_peak_139921	55.5031	+	25.1235	3.93902	0.68173	5.77797	7.56055e-09	2.27729e-06	0.000666841	452
chr11	14095496	14096131	chr11_14095496_14096131_peak_29138	53.2992	+	42.4298	2.7519	0.476412	5.77629	7.63655e-09	2.29174e-06	0.000673544	453
chr2	180865040	180865675	chr2_180865040_180865675_peak_101161	58.7631	+	43.0486	2.85614	0.494535	5.77542	7.67618e-09	2.29941e-06	0.000677039	454
chr19	33180999	33181420	chr19_33180999_33181420_peak_86279	48.4748	+	31.4031	3.27329	0.566904	5.77397	7.74247e-09	2.3108e-06	0.000682886	455
chr10	29154612	29155462	chr10_29154612_29155462_peak_19882	56.4041	+	38.7984	2.89486	0.501446	5.77302	7.78651e-09	2.31971e-06	0.00068677	456
chr6	37077523	37078777	chr6_37077523_37078777_peak_157333	43.4605	+	100.608	1.75539	0.304322	5.7682	8.01234e-09	2.38265e-06	0.000706688	457
chr2	235277399	235277968	chr2_235277399_235277968_peak_105216	69.0382	+	32.2311	3.23577	0.561174	5.76608	8.11369e-09	2.40405e-06	0.000715627	458
chr1	179763540	179764281	chr1_179763540_179764281_peak_12571	73.1304	+	37.0309	2.96437	0.51416	5.76547	8.14328e-09	2.406e-06	0.000718238	459
chr18	61869400	61869941	chr18_61869400_61869941_peak_83001	50.5084	+	34.6281	3.04423	0.528023	5.76533	8.14968e-09	2.406e-06	0.000718802	460
chr12	112389801	112390496	chr12_112389801_112390496_peak_45498	91.5011	+	48.9099	2.53312	0.439413	5.76477	8.17678e-09	2.40677e-06	0.000721192	461
chr3	116042206	116043232	chr3_116042206_116043232_peak_124674	43.9236	+	26.6866	3.72034	0.64537	5.76467	8.18175e-09	2.40677e-06	0.000721631	462
chr2	17130434	17131381	chr2_17130434_17131381_peak_89746	43.4081	+	39.4443	3.21685	0.558151	5.7634	8.24348e-09	2.42058e-06	0.000727075	463
chr3	41204667	41205404	chr3_41204667_41205404_peak_119687	64.5485	+	51.8875	2.43714	0.423158	5.75942	8.44038e-09	2.46512e-06	0.000744441	464
chr2	56193011	56193962	chr2_56193011_56193962_peak_92937	55.7763	+	84.9878	2.04595	0.355439	5.75612	8.60696e-09	2.50038e-06	0.000759134	465
chr2	38319199	38319790	chr2_38319199_38319790_peak_91489	62.766	+	42.8859	2.664	0.462907	5.75493	8.66757e-09	2.5121e-06	0.000764479	466
chr1	101123350	101124515	chr1_101123350_101124515_peak_8349	53.0708	+	104.43	1.76441	0.306602	5.75473	8.67804e-09	2.5121e-06	0.000765403	467
chr21	47148895	47149417	chr21_47148895_47149417_peak_113267	31.4367	+	24.5674	4.22303	0.733935	5.75397	8.71737e-09	2.51903e-06	0.000768872	468
chr10	11099433	11099888	chr10_11099433_11099888_peak_18576	55.097	+	28.4023	3.77725	0.656535	5.7533	8.75155e-09	2.52445e-06	0.000771887	469
chr1	178901076	178901957	chr1_178901076_178901957_peak_12493	47.7086	+	109.381	1.82473	0.317643	5.74461	9.21326e-09	2.64945e-06	0.000812609	470
chr13	33139644	33140265	chr13_33139644_33140265_peak_48317	54.4336	+	29.4587	3.52717	0.614004	5.74454	9.21731e-09	2.64945e-06	0.000812967	471
chr18	7390977	7391844	chr18_7390977_7391844_peak_79693	22.3276	+	27.5521	3.75127	0.653968	5.73617	9.68403e-09	2.769e-06	0.000854131	472
chr2	102657879	102658377	chr2_102657879_102658377_peak_95973	53.5244	+	41.559	2.66577	0.465024	5.73255	9.89333e-09	2.82392e-06	0.000872592	473
chr5	76629344	76630664	chr5_76629344_76630664_peak_146638	35.8835	+	61.1466	2.33198	0.406839	5.73195	9.92843e-09	2.829e-06	0.000875688	474
chr10	95021691	95022351	chr10_95021691_95022351_peak_24596	42.6541	+	29.6451	3.37828	0.589429	5.73144	9.95823e-09	2.83255e-06	0.000878316	475
chr1	36021165	36021898	chr1_36021165_36021898_peak_3625	16.1936	+	40.2219	2.73696	0.477621	5.73041	1.00187e-08	2.8448e-06	0.000883647	476
chr12	108818471	108819561	chr12_108818471_108819561_peak_45147	59.8814	+	89.0075	1.76636	0.3083	5.72936	1.00809e-08	2.84987e-06	0.000889135	477
chr5	169734369	169735053	chr5_169734369_169735053_peak_152987	57.2959	+	45.6667	2.72429	0.475502	5.7293	1.00847e-08	2.84987e-06	0.000889474	478
chr7	107948765	107949786	chr7_107948765_107949786_peak_173654	48.9929	+	36.0169	2.93138	0.511687	5.72885	1.01115e-08	2.84987e-06	0.000891838	479
chr17	1510607	1511698	chr17_1510607_1511698_peak_72044	31.4301	+	38.701	3.07976	0.537594	5.72879	1.0115e-08	2.84987e-06	0.000892139	480
chr10	55601306	55602319	chr10_55601306_55602319_peak_21584	22.9474	+	58.5401	2.37823	0.415147	5.72864	1.01237e-08	2.84987e-06	0.000892907	481
chr18	73810722	73811577	chr18_73810722_73811577_peak_83496	65.5253	+	45.944	2.49874	0.436236	5.72794	1.01656e-08	2.85536e-06	0.000896604	482
chr9	28539578	28540252	chr9_28539578_28540252_peak_188351	53.7249	+	28.0324	3.72962	0.651151	5.72773	1.01781e-08	2.85536e-06	0.000897705	483
chr9	136244488	136245002	chr9_136244488_136245002_peak_195202	32.0643	+	34.2995	3.02771	0.528931	5.7242	1.0392e-08	2.90721e-06	0.000916576	484
chr10	8391858	8392823	chr10_8391858_8392823_peak_18448	50.0425	+	76.2369	1.93225	0.337564	5.7241	1.03985e-08	2.90721e-06	0.000917143	485
chr1	169060778	169061403	chr1_169060778_169061403_peak_11755	83.7557	+	39.8	2.75043	0.480673	5.72204	1.05255e-08	2.9377e-06	0.000928346	486
chr11	114025144	114025827	chr11_114025144_114025827_peak_35825	73.3272	+	54.3851	2.49755	0.436589	5.7206	1.06148e-08	2.9576e-06	0.000936228	487
chr11	32467348	32468703	chr11_32467348_32468703_peak_30141	37.0882	+	93.9067	1.87431	0.327978	5.71475	1.09867e-08	3.04536e-06	0.000969027	488
chr3	139266444	139266893	chr3_139266444_139266893_peak_126513	27.2852	+	22.3012	4.18808	0.732886	5.7145	1.10025e-08	3.04536e-06	0.000970418	489
chr5	150384781	150386159	chr5_150384781_150386159_peak_151799	60.2786	+	114.081	1.60047	0.280074	5.71448	1.10043e-08	3.04536e-06	0.00097058	490
chr9	91424087	91425199	chr9_91424087_91425199_peak_191123	51.4481	+	74.0513	2.10443	0.368632	5.70874	1.13815e-08	3.13385e-06	0.00100385	491
chr21	36167545	36168590	chr21_36167545_36168590_peak_112193	67.0778	+	150.817	1.494	0.261733	5.70813	1.14225e-08	3.13983e-06	0.00100746	492
chr1	67990080	67990889	chr1_67990080_67990889_peak_6200	53.0534	+	44.5657	2.62641	0.460324	5.70557	1.15956e-08	3.17676e-06	0.00102274	493
chr11	34385433	34386140	chr11_34385433_34386140_peak_30324	66.2304	+	40.043	2.77613	0.486853	5.70219	1.18275e-08	3.22946e-06	0.00104318	494
chr7	95179045	95180002	chr7_95179045_95180002_peak_172569	43.5863	+	77.3349	2.19288	0.384872	5.69768	1.21446e-08	3.31051e-06	0.00107115	495
chr3	160653169	160653881	chr3_160653169_160653881_peak_128151	45.407	+	44.8132	2.52712	0.443567	5.69726	1.21746e-08	3.31317e-06	0.0010738	496
chr6	12331623	12332517	chr6_12331623_12332517_peak_155007	32.1422	+	39.0129	2.86997	0.503967	5.69475	1.23555e-08	3.35682e-06	0.00108976	497
chr9	77375114	77375833	chr9_77375114_77375833_peak_189955	74.8992	+	65.7601	2.02573	0.356154	5.68778	1.28702e-08	3.49085e-06	0.00113515	498
chr10	72744825	72745592	chr10_72744825_72745592_peak_22682	47.7681	+	51.9196	2.37023	0.416746	5.68747	1.28932e-08	3.49131e-06	0.00113718	499
chr2	69407303	69407742	chr2_69407303_69407742_peak_93942	11.3698	+	30.8081	3.36276	0.591297	5.68709	1.2922e-08	3.49331e-06	0.00113972	500
chr5	110120646	110121449	chr5_110120646_110121449_peak_148611	80.6056	+	50.4154	2.37694	0.418113	5.68491	1.30879e-08	3.52651e-06	0.00115435	501
chr11	44819481	44820070	chr11_44819481_44820070_peak_30962	79.2094	+	50.3085	2.59389	0.456375	5.68368	1.31826e-08	3.54618e-06	0.00116271	502
chr12	51912423	51912939	chr12_51912423_51912939_peak_41033	67.9442	+	28.9764	3.38799	0.59636	5.68111	1.33826e-08	3.59408e-06	0.00118035	503
chr7	134795981	134796693	chr7_134795981_134796693_peak_175309	70.3371	+	42.0371	2.76922	0.487565	5.67971	1.34926e-08	3.61767e-06	0.00119005	504
chr3	187524798	187525320	chr3_187524798_187525320_peak_129791	50.3651	+	35.4788	2.9385	0.517401	5.67934	1.35214e-08	3.61947e-06	0.00119259	505
chr7	131333248	131334075	chr7_131333248_131334075_peak_175035	30.0901	+	44.006	2.61324	0.460188	5.67863	1.35775e-08	3.62854e-06	0.00119754	506
chr6	159486726	159487865	chr6_159486726_159487865_peak_165295	53.0837	+	60.3939	2.22895	0.392951	5.67234	1.40858e-08	3.73387e-06	0.00124236	507
chr2	33599065	33599419	chr2_33599065_33599419_peak_91196	72.072	+	27.2063	3.52456	0.621427	5.67173	1.41365e-08	3.74126e-06	0.00124684	508
chr19	7557006	7557533	chr19_7557006_7557533_peak_84674	38.3374	+	37.118	2.9081	0.512807	5.67095	1.42012e-08	3.74796e-06	0.00125254	509
chr9	16352724	16353521	chr9_16352724_16353521_peak_187687	66.059	+	53.4904	2.52768	0.445731	5.67087	1.42077e-08	3.74796e-06	0.00125312	510
chr11	11534508	11535314	chr11_11534508_11535314_peak_28863	25.6656	+	31.8144	3.41216	0.601771	5.67019	1.42638e-08	3.75509e-06	0.00125806	511
chr2	20649794	20650916	chr2_20649794_20650916_peak_90053	28.9808	+	101.023	1.6656	0.293757	5.66999	1.42806e-08	3.75509e-06	0.00125955	512
chr1	228149520	228150512	chr1_228149520_228150512_peak_16175	32.8596	+	48.2199	2.70394	0.476972	5.66898	1.43651e-08	3.77124e-06	0.001267	513
chr2	127771970	127772728	chr2_127771970_127772728_peak_97521	75.0864	+	83.3543	1.832	0.323408	5.66468	1.47301e-08	3.85535e-06	0.0012992	514
chrX	105493000	105493681	chrX_105493000_105493681_peak_200064	34.1076	+	34.2488	3.09258	0.545944	5.66465	1.47326e-08	3.85535e-06	0.00129942	515
chr9	91730543	91731455	chr9_91730543_91731455_peak_191151	73.3919	+	96.5183	1.71182	0.302236	5.66384	1.48021e-08	3.86733e-06	0.00130554	516
chr2	226705927	226706831	chr2_226705927_226706831_peak_104496	28.494	+	46.1235	2.44545	0.431847	5.66277	1.48946e-08	3.8853e-06	0.0013137	517
chr2	222979945	222980779	chr2_222979945_222980779_peak_104184	37.0946	+	33.417	3.0218	0.533703	5.66195	1.49667e-08	3.89169e-06	0.00132006	518
chr21	33969282	33969937	chr21_33969282_33969937_peak_111959	63.7494	+	47.8365	2.5302	0.446947	5.66107	1.5043e-08	3.90235e-06	0.00132679	519
chr1	239689802	239690857	chr1_239689802_239690857_peak_17142	59.8412	+	50.593	2.46952	0.436239	5.66093	1.50554e-08	3.90235e-06	0.00132788	520
chr6	139154965	139155590	chr6_139154965_139155590_peak_163506	51.5995	+	38.0011	2.94105	0.51959	5.66032	1.51089e-08	3.90591e-06	0.00133261	521
chr13	48122241	48123058	chr13_48122241_48123058_peak_49606	33.4075	+	42.5618	2.78882	0.492736	5.65986	1.515e-08	3.90591e-06	0.00133623	522
chr17	31813405	31813916	chr17_31813405_31813916_peak_74588	67.923	+	30.5868	3.22332	0.569523	5.65968	1.51653e-08	3.90591e-06	0.00133758	523
chr7	87856240	87856961	chr7_87856240_87856961_peak_172113	67.4894	+	87.9571	1.76542	0.311944	5.65942	1.51885e-08	3.90591e-06	0.00133963	524
chr7	3258144	3258943	chr7_3258144_3258943_peak_166599	56.1944	+	36.6743	2.85835	0.505258	5.65721	1.53853e-08	3.9503e-06	0.00135698	525
chr8	19916509	19917192	chr8_19916509_19917192_peak_178153	20.3329	+	33.5525	3.00479	0.531179	5.65683	1.54195e-08	3.95287e-06	0.00136	526
chr12	66558019	66558504	chr12_66558019_66558504_peak_42315	53.2998	+	30.4282	3.22901	0.570939	5.65561	1.55294e-08	3.97287e-06	0.0013697	527
chr10	6785219	6785720	chr10_6785219_6785720_peak_18326	19.0845	+	26.0335	3.69749	0.653816	5.65525	1.55622e-08	3.97287e-06	0.00137258	528
chr13	103683546	103684234	chr13_103683546_103684234_peak_52131	88.4175	+	69.1696	2.01132	0.355661	5.65516	1.55704e-08	3.97287e-06	0.00137331	529
chr6	147939829	147940436	chr6_147939829_147940436_peak_164156	36.0963	+	39.149	2.86635	0.506948	5.65413	1.5664e-08	3.97946e-06	0.00138157	530
chr11	72700796	72701343	chr11_72700796_72701343_peak_32850	67.9735	+	29.2672	3.32538	0.588135	5.65412	1.56651e-08	3.97946e-06	0.00138166	531
chr17	9966982	9967687	chr17_9966982_9967687_peak_72884	52.9179	+	53.9644	2.34271	0.414341	5.65407	1.56692e-08	3.97946e-06	0.00138202	532
chr5	148191092	148191858	chr5_148191092_148191858_peak_151488	54.6475	+	34.7236	2.99953	0.530569	5.65341	1.57292e-08	3.98852e-06	0.00138732	533
chr20	25011728	25012269	chr20_25011728_25012269_peak_107819	50.5036	+	23.2932	3.89506	0.689144	5.65204	1.58558e-08	4.01439e-06	0.00139848	534
chr12	121400236	121400937	chr12_121400236_121400937_peak_46135	45.3736	+	28.5993	3.54812	0.627892	5.65085	1.5966e-08	4.03604e-06	0.0014082	535
chr3	152213525	152214136	chr3_152213525_152214136_peak_127502	39.5942	+	33.6854	3.1275	0.553625	5.64914	1.61257e-08	4.07011e-06	0.00142228	536
chr2	175106	176398	chr2_175106_176398_peak_88528	65.6954	+	139.302	1.48044	0.262123	5.64788	1.62436e-08	4.09357e-06	0.00143269	537
chr6	127449931	127451168	chr6_127449931_127451168_peak_162510	38.0831	+	53.3946	2.40744	0.426434	5.6455	1.64698e-08	4.13892e-06	0.00145264	538
chr14	34837399	34838322	chr14_34837399_34838322_peak_54001	48.8204	+	68.2478	1.96221	0.347573	5.64546	1.64742e-08	4.13892e-06	0.00145302	539
chr1	94059297	94059995	chr1_94059297_94059995_peak_7813	45.9956	+	54.1545	2.60084	0.460734	5.645	1.65178e-08	4.1435e-06	0.00145687	540
chr4	158724614	158725641	chr4_158724614_158725641_peak_140311	48.6446	+	76.0895	2.06759	0.366366	5.6435	1.66626e-08	4.17342e-06	0.00146964	541
chr15	35068830	35069405	chr15_35068830_35069405_peak_59951	60.8198	+	34.9839	3.23422	0.573153	5.64285	1.67255e-08	4.18277e-06	0.00147519	542
chr5	158055883	158056524	chr5_158055883_158056524_peak_152315	48.4089	+	32.2498	3.44778	0.611069	5.64221	1.67879e-08	4.19197e-06	0.00148069	543
chr9	90698355	90698920	chr9_90698355_90698920_peak_191035	59.5971	+	26.0318	3.66363	0.649465	5.641	1.69068e-08	4.21523e-06	0.00149118	544
chrX	23804788	23805576	chrX_23804788_23805576_peak_197431	10.5645	+	31.9972	3.08543	0.547014	5.6405	1.6956e-08	4.22107e-06	0.00149552	545
chr10	27679378	27680133	chr10_27679378_27680133_peak_19739	51.889	+	50.006	2.41214	0.427805	5.6384	1.71642e-08	4.26639e-06	0.00151388	546
chr22	29354534	29355060	chr22_29354534_29355060_peak_114433	59.5294	+	28.7807	3.33644	0.591895	5.63687	1.73167e-08	4.29776e-06	0.00152733	547
chr10	6065127	6066181	chr10_6065127_6066181_peak_18244	39.674	+	63.9864	2.12025	0.376237	5.63541	1.74642e-08	4.32256e-06	0.00154034	548
chr3	132124532	132125231	chr3_132124532_132125231_peak_126020	64.8308	+	36.2607	2.86846	0.509014	5.63534	1.74715e-08	4.32256e-06	0.00154099	549
chr1	205894757	205895633	chr1_205894757_205895633_peak_14378	55.4992	+	61.8441	2.09326	0.371468	5.6351	1.74959e-08	4.32256e-06	0.00154314	550
chr3	139271659	139272613	chr3_139271659_139272613_peak_126515	32.2078	+	60.1894	2.31517	0.410943	5.6338	1.76277e-08	4.34857e-06	0.00155476	551
chr6	106582906	106584232	chr6_106582906_106584232_peak_161024	36.4374	+	64.2824	2.02292	0.359132	5.63282	1.77289e-08	4.36695e-06	0.00156369	552
chr7	48415796	48416208	chr7_48415796_48416208_peak_169991	51.6331	+	20.9212	4.1334	0.734145	5.63022	1.79981e-08	4.4133e-06	0.00158743	553
chr15	89647442	89647886	chr15_89647442_89647886_peak_64727	32.3343	+	36.089	2.84324	0.505056	5.62954	1.8069e-08	4.42406e-06	0.00159368	554
chr17	41557349	41557699	chr17_41557349_41557699_peak_75553	30.1495	+	24.2044	3.89398	0.691908	5.62788	1.82438e-08	4.46019e-06	0.0016091	555
chr3	139955845	139956409	chr3_139955845_139956409_peak_126561	33.8128	+	44.5207	2.57515	0.457737	5.62583	1.8462e-08	4.49882e-06	0.00162835	556
chr16	77939209	77940071	chr16_77939209_77940071_peak_70642	78.6769	+	80.8191	1.79529	0.319148	5.62525	1.8524e-08	4.49882e-06	0.00163382	557
chr9	90302095	90302515	chr9_90302095_90302515_peak_190993	44.0196	+	20.6549	4.13007	0.734208	5.6252	1.85288e-08	4.49882e-06	0.00163424	558
chr2	232212339	232213419	chr2_232212339_232213419_peak_104965	59.9835	+	103.757	1.96017	0.348506	5.6245	1.86049e-08	4.50805e-06	0.00164096	559
chr7	50569661	50570519	chr7_50569661_50570519_peak_170076	51.0752	+	62.0532	2.12744	0.378281	5.62396	1.86629e-08	4.50902e-06	0.00164607	560
chr1	168473317	168473833	chr1_168473317_168473833_peak_11709	35.2922	+	22.679	3.87318	0.688695	5.62395	1.86641e-08	4.50902e-06	0.00164617	561
chr15	92318638	92319663	chr15_92318638_92319663_peak_64955	68.8139	+	79.1295	1.87654	0.333887	5.6203	1.90627e-08	4.59175e-06	0.00168133	562
chr2	153732567	153733454	chr2_153732567_153733454_peak_99172	76.1429	+	113.341	1.62483	0.289123	5.61987	1.91105e-08	4.59649e-06	0.00168554	563
chr4	11156498	11157077	chr4_11156498_11157077_peak_131619	29.1292	+	30.6821	3.40378	0.605779	5.61885	1.92236e-08	4.61015e-06	0.00169553	564
chr12	80719059	80719724	chr12_80719059_80719724_peak_43261	39.8018	+	44.8312	2.93562	0.522635	5.61697	1.94339e-08	4.64696e-06	0.00171407	565
chr7	41025839	41026583	chr7_41025839_41026583_peak_169217	63.2234	+	92.2227	1.70183	0.303296	5.61112	2.01016e-08	4.79258e-06	0.00177296	566
chr12	109715658	109716408	chr12_109715658_109716408_peak_45245	63.2068	+	70.2972	1.99439	0.355685	5.60719	2.0564e-08	4.8858e-06	0.00181374	567
chr9	95939452	95940447	chr9_95939452_95940447_peak_191555	20.5313	+	29.771	3.19731	0.570231	5.60704	2.05822e-08	4.8858e-06	0.00181535	568
chr3	46130547	46131455	chr3_46130547_46131455_peak_120108	57.0095	+	80.4872	1.96482	0.350455	5.60648	2.06488e-08	4.89452e-06	0.00182122	569
chr13	76738437	76739142	chr13_76738437_76739142_peak_50835	52.6513	+	28.3385	3.49317	0.623359	5.60379	2.09721e-08	4.96395e-06	0.00184974	570
chr8	94513634	94514341	chr8_94513634_94514341_peak_182571	32.727	+	25.2483	3.64759	0.651083	5.60235	2.11463e-08	4.99796e-06	0.00186511	571
chr1	5389107	5389738	chr1_5389107_5389738_peak_403	46.4863	+	41.0774	2.65456	0.474131	5.5988	2.15844e-08	5.09413e-06	0.00190374	572
chr1	228122171	228123181	chr1_228122171_228123181_peak_16170	50.3895	+	78.6096	1.95696	0.349625	5.5973	2.1771e-08	5.13077e-06	0.0019202	573
chr2	124384	124963	chr2_124384_124963_peak_88525	54.9441	+	31.73	3.18119	0.568492	5.59584	2.19562e-08	5.15955e-06	0.00193654	574
chr4	105794754	105795215	chr4_105794754_105795215_peak_136873	63.8856	+	27.9308	3.48059	0.622377	5.59242	2.23924e-08	5.23946e-06	0.00197501	575
chr6	109067800	109068463	chr6_109067800_109068463_peak_161228	76.4872	+	35.6988	2.98711	0.53434	5.59029	2.26693e-08	5.28912e-06	0.00199943	576
chr17	45743046	45743522	chr17_45743046_45743522_peak_76008	40.3061	+	31.1639	3.08163	0.551308	5.58967	2.27496e-08	5.30029e-06	0.00200651	577
chr5	119398179	119398935	chr5_119398179_119398935_peak_149176	91.9226	+	76.2089	1.91797	0.343348	5.58609	2.3224e-08	5.40313e-06	0.00204836	578
chr9	33143245	33143872	chr9_33143245_33143872_peak_188560	45.1641	+	56.4826	2.17324	0.389092	5.58542	2.33136e-08	5.41626e-06	0.00205626	579
chr18	74398749	74399995	chr18_74398749_74399995_peak_83580	40.2764	+	93.725	1.73016	0.309884	5.58328	2.36031e-08	5.46554e-06	0.00208179	580
chr6	109235587	109236310	chr6_109235587_109236310_peak_161241	37.2146	+	24.8382	3.65034	0.653818	5.58311	2.36259e-08	5.46554e-06	0.00208381	581
chr2	54053665	54054563	chr2_54053665_54054563_peak_92725	32.2103	+	34.4811	2.89159	0.517959	5.58266	2.36873e-08	5.47201e-06	0.00208922	582
chr8	136247872	136248843	chr8_136247872_136248843_peak_185903	42.4703	+	80.4288	1.93033	0.345826	5.58181	2.38025e-08	5.49086e-06	0.00209938	583
chr16	27551340	27552285	chr16_27551340_27552285_peak_67860	31.8488	+	35.9741	2.82229	0.505674	5.58125	2.38796e-08	5.50088e-06	0.00210618	584
chr10	8747014	8747710	chr10_8747014_8747710_peak_18458	25.2546	+	25.2045	3.62961	0.65039	5.58067	2.396e-08	5.51165e-06	0.00211327	585
chr17	38765882	38766379	chr17_38765882_38766379_peak_75219	27.0305	+	22.3426	3.84873	0.689819	5.57933	2.41442e-08	5.53844e-06	0.00212952	586
chr13	49393434	49394016	chr13_49393434_49394016_peak_49705	48.2826	+	50.887	2.30143	0.412598	5.5779	2.43444e-08	5.56874e-06	0.00214717	587
chr22	32999648	33000613	chr22_32999648_33000613_peak_114795	25.6772	+	49.8746	2.31626	0.415418	5.57574	2.46486e-08	5.63045e-06	0.00217401	588
chr9	27278349	27278815	chr9_27278349_27278815_peak_188260	24.0814	+	22.5359	3.84839	0.690392	5.57422	2.48646e-08	5.66396e-06	0.00219306	589
chr4	110537281	110537846	chr4_110537281_110537846_peak_137243	58.5068	+	27.1365	3.43506	0.616285	5.57382	2.49217e-08	5.66495e-06	0.0021981	590
chr11	82917346	82918335	chr11_82917346_82918335_peak_33675	20.3377	+	26.5415	3.47827	0.62406	5.57362	2.49499e-08	5.66495e-06	0.00220058	591
chr4	11368873	11369608	chr4_11368873_11369608_peak_131634	65.068	+	51.1152	2.5302	0.453973	5.57346	2.49728e-08	5.66495e-06	0.0022026	592
chr5	95192909	95193360	chr5_95192909_95193360_peak_147828	25.3499	+	45.3363	2.5238	0.452965	5.57173	2.52224e-08	5.70867e-06	0.00222462	593
chr1	186929944	186930441	chr1_186929944_186930441_peak_13179	51.8866	+	28.0047	3.30329	0.592986	5.57061	2.53848e-08	5.73454e-06	0.00223894	594
chr19	10704392	10705252	chr19_10704392_10705252_peak_84918	77.7169	+	45.4401	2.44123	0.438327	5.56942	2.5559e-08	5.76593e-06	0.0022543	595
chr20	48036899	48037872	chr20_48036899_48037872_peak_109483	26.9782	+	38.4756	2.6697	0.479504	5.56763	2.58226e-08	5.81737e-06	0.00227755	596
chr7	37355917	37356464	chr7_37355917_37356464_peak_168891	42.8739	+	32.0981	3.04768	0.547525	5.56629	2.60216e-08	5.85415e-06	0.00229511	597
chr2	51239704	51240630	chr2_51239704_51240630_peak_92624	39.1305	+	39.2441	2.98265	0.535912	5.56555	2.61322e-08	5.87094e-06	0.00230486	598
chr6	127423402	127423866	chr6_127423402_127423866_peak_162506	93.2138	+	61.1864	2.18345	0.392881	5.55754	2.73609e-08	6.12176e-06	0.00241323	599
chr2	118713657	118714153	chr2_118713657_118714153_peak_96962	36.643	+	37.8772	3.00496	0.540733	5.55719	2.74145e-08	6.12537e-06	0.00241796	600
chr22	24263502	24264169	chr22_24263502_24264169_peak_114007	29.419	+	27.2571	3.69194	0.664699	5.55431	2.78708e-08	6.21036e-06	0.0024582	601
chr6	108773726	108774354	chr6_108773726_108774354_peak_161185	75.0551	+	34.4357	2.91242	0.524453	5.55324	2.80421e-08	6.24004e-06	0.00247332	602
chr16	84945034	84945598	chr16_84945034_84945598_peak_71266	32.744	+	42.2238	2.59349	0.467099	5.55233	2.81895e-08	6.26431e-06	0.00248631	603
chr7	65728916	65729347	chr7_65728916_65729347_peak_170482	30.996	+	31.9995	3.12214	0.562552	5.54995	2.85744e-08	6.32605e-06	0.00252026	604
chr6	16402584	16403132	chr6_16402584_16403132_peak_155374	38.2065	+	51.8366	2.3597	0.425178	5.5499	2.85834e-08	6.32605e-06	0.00252105	605
chr5	137728710	137729368	chr5_137728710_137729368_peak_150655	43.821	+	30.6686	3.17119	0.571569	5.54821	2.88601e-08	6.36605e-06	0.00254546	606
chr5	177991522	177992361	chr5_177991522_177992361_peak_153703	33.6032	+	35.4236	2.81414	0.507226	5.54809	2.88809e-08	6.36605e-06	0.00254729	607
chr2	102716593	102717553	chr2_102716593_102717553_peak_95987	76.8278	+	110.415	1.72005	0.310168	5.54554	2.93053e-08	6.44224e-06	0.00258473	608
chr1	186684950	186685878	chr1_186684950_186685878_peak_13164	45.0234	+	26.0466	3.43665	0.619827	5.54452	2.94756e-08	6.46059e-06	0.00259974	609
chr6	57360247	57360826	chr6_57360247_57360826_peak_158913	81.1401	+	36.0299	2.89841	0.522776	5.54427	2.9518e-08	6.46059e-06	0.00260348	610
chr16	78824319	78825409	chr16_78824319_78825409_peak_70726	69.1498	+	73.7096	1.9214	0.34658	5.54389	2.95818e-08	6.46059e-06	0.00260912	611
chr4	54847670	54848131	chr4_54847670_54848131_peak_134070	51.9941	+	28.6221	3.30562	0.596265	5.54387	2.95862e-08	6.46059e-06	0.00260951	612
chr18	61559639	61560156	chr18_61559639_61560156_peak_82977	38.7375	+	26.5261	3.43922	0.620393	5.54362	2.96284e-08	6.46117e-06	0.00261323	613
chr8	124923756	124924416	chr8_124923756_124924416_peak_184946	50.2133	+	33.8784	2.89495	0.522307	5.54263	2.9797e-08	6.48928e-06	0.00262809	614
chr9	125230879	125231608	chr9_125230879_125231608_peak_194076	81.3322	+	95.7684	1.71421	0.309313	5.54199	2.99046e-08	6.50406e-06	0.00263759	615
chr7	150728109	150728680	chr7_150728109_150728680_peak_176281	23.9454	+	31.0646	3.33232	0.601983	5.53556	3.10233e-08	6.69395e-06	0.00273625	616
chr16	85245908	85246522	chr16_85245908_85246522_peak_71320	49.4526	+	58.2515	2.19345	0.396281	5.53508	3.1109e-08	6.7036e-06	0.00274381	617
chr6	120890868	120891331	chr6_120890868_120891331_peak_162107	97.5614	+	40.4644	2.57611	0.465503	5.53404	3.12938e-08	6.73455e-06	0.00276011	618
chr9	71503087	71504280	chr9_71503087_71504280_peak_189451	55.8708	+	138.123	1.5709	0.283876	5.53377	3.1342e-08	6.73606e-06	0.00276437	619
chr6	165641061	165641534	chr6_165641061_165641534_peak_165735	64.878	+	33.6925	2.89693	0.523645	5.53224	3.16159e-08	6.78601e-06	0.00278852	620
chr15	61850594	61851308	chr15_61850594_61851308_peak_62062	17.1983	+	24.4476	3.60373	0.651508	5.53137	3.17732e-08	6.80193e-06	0.0028024	621
chr2	20638147	20638812	chr2_20638147_20638812_peak_90049	78.0569	+	48.1966	2.46778	0.446171	5.53101	3.1839e-08	6.80709e-06	0.0028082	622
chr11	92041402	92041984	chr11_92041402_92041984_peak_34173	26.9258	+	23.3835	3.8121	0.689571	5.52822	3.2349e-08	6.9071e-06	0.00285318	623
chr15	101564092	101564778	chr15_101564092_101564778_peak_65724	52.6365	+	48.8881	2.39097	0.432564	5.52742	3.24967e-08	6.92959e-06	0.00286621	624
chr13	34501397	34501930	chr13_34501397_34501930_peak_48458	63.5641	+	28.2003	3.26768	0.591329	5.52599	3.27631e-08	6.97731e-06	0.00288971	625
chr2	101807403	101808025	chr2_101807403_101808025_peak_95866	41.6318	+	24.2515	3.61907	0.655086	5.52457	3.30287e-08	7.0156e-06	0.00291313	626
chr3	97671065	97671731	chr3_97671065_97671731_peak_123399	75.5819	+	35.5837	2.76496	0.500594	5.52335	3.32604e-08	7.05564e-06	0.00293357	627
chr18	46107140	46107901	chr18_46107140_46107901_peak_81897	40.8605	+	45.4974	2.38238	0.431351	5.52307	3.33122e-08	7.05624e-06	0.00293814	628
chr15	101099464	101099872	chr15_101099464_101099872_peak_65665	75.4615	+	26.1892	3.42735	0.620574	5.52288	3.33495e-08	7.05624e-06	0.00294142	629
chr3	35666107	35666612	chr3_35666107_35666612_peak_119284	57.2211	+	22.365	3.82398	0.692418	5.52265	3.33929e-08	7.05629e-06	0.00294525	630
chr1	107932167	107933083	chr1_107932167_107933083_peak_8561	71.6651	+	90.8412	1.86303	0.337404	5.52165	3.35837e-08	7.08746e-06	0.00296208	631
chr5	171007000	171008136	chr5_171007000_171008136_peak_153074	28.0719	+	54.8125	2.24767	0.407119	5.52091	3.37248e-08	7.10408e-06	0.00297453	632
chr7	99662948	99663970	chr7_99662948_99663970_peak_172857	69.3544	+	104.757	1.76541	0.319776	5.52078	3.37493e-08	7.10408e-06	0.00297669	633
chr9	4862795	4863408	chr9_4862795_4863408_peak_187005	62.3418	+	45.7817	2.40115	0.434986	5.52006	3.38877e-08	7.12004e-06	0.00298889	634
chr9	27367301	27368974	chr9_27367301_27368974_peak_188272	55.8064	+	152.887	1.42053	0.257345	5.51994	3.39122e-08	7.12004e-06	0.00299106	635
chr10	79622169	79622791	chr10_79622169_79622791_peak_23370	34.269	+	27.7621	3.31909	0.601333	5.51955	3.3986e-08	7.12639e-06	0.00299757	636
chr12	130563822	130564533	chr12_130563822_130564533_peak_46923	30.8302	+	43.4833	2.50178	0.453315	5.51886	3.41199e-08	7.13637e-06	0.00300937	637
chr7	153154737	153155781	chr7_153154737_153155781_peak_176512	82.3369	+	101.172	1.70109	0.308241	5.5187	3.41522e-08	7.13637e-06	0.00301222	638
chr10	116566475	116567391	chr10_116566475_116567391_peak_26361	80.0053	+	80.3042	1.77757	0.322102	5.51863	3.41645e-08	7.13637e-06	0.00301331	639
chr20	49029646	49030175	chr20_49029646_49030175_peak_109633	50.7486	+	34.2483	2.90708	0.526814	5.51823	3.42428e-08	7.1436e-06	0.00302022	640
chr8	57733077	57733712	chr8_57733077_57733712_peak_180576	57.0913	+	32.4803	2.94473	0.533711	5.51746	3.43938e-08	7.16596e-06	0.00303353	641
chr2	192729454	192730140	chr2_192729454_192730140_peak_102062	20.3329	+	47.788	2.34794	0.425686	5.51566	3.47476e-08	7.23046e-06	0.00306474	642
chr22	37970415	37971060	chr22_37970415_37971060_peak_115282	61.876	+	48.0845	2.3894	0.433222	5.51542	3.47947e-08	7.23107e-06	0.0030689	643
chr14	101331132	101331904	chr14_101331132_101331904_peak_58598	48.4802	+	35.8011	2.83199	0.513712	5.51279	3.53181e-08	7.31196e-06	0.00311505	644
chr1	5689969	5690552	chr1_5689969_5690552_peak_413	18.3584	+	27.4043	3.27309	0.593796	5.51215	3.54486e-08	7.32971e-06	0.00312657	645
chr7	19547921	19548946	chr7_19547921_19548946_peak_167607	75.9802	+	80.7176	1.80606	0.32772	5.51099	3.56816e-08	7.36857e-06	0.00314712	646
chr9	109444317	109445259	chr9_109444317_109445259_peak_192492	34.3648	+	37.1661	2.76704	0.502384	5.50782	3.63314e-08	7.47443e-06	0.00320443	647
chr12	75939708	75940305	chr12_75939708_75940305_peak_42873	31.6594	+	19.7616	4.0618	0.737514	5.50743	3.64118e-08	7.48157e-06	0.00321152	648
chr7	11572951	11573794	chr7_11572951_11573794_peak_167066	87.9148	+	76.3744	2.05297	0.372853	5.50613	3.66811e-08	7.52745e-06	0.00323527	649
chr5	169714455	169715065	chr5_169714455_169715065_peak_152982	27.0276	+	40.3343	2.57141	0.467077	5.50532	3.68494e-08	7.55251e-06	0.00325012	650
chr21	39636574	39637006	chr21_39636574_39637006_peak_112529	35.1902	+	31.4313	3.10901	0.565101	5.50169	3.76178e-08	7.69073e-06	0.00331789	651
chr6	137088905	137089746	chr6_137088905_137089746_peak_163324	27.4798	+	36.9731	2.73693	0.497573	5.50056	3.78581e-08	7.73019e-06	0.00333908	652
chr20	43095904	43096657	chr20_43095904_43096657_peak_108985	15.4875	+	28.0869	3.49094	0.634693	5.5002	3.7936e-08	7.73643e-06	0.00334595	653
chr11	35381323	35381988	chr11_35381323_35381988_peak_30437	19.3887	+	35.3275	2.80172	0.50942	5.49982	3.80189e-08	7.73789e-06	0.00335327	654
chr4	40299208	40299800	chr4_40299208_40299800_peak_133312	57.8107	+	40.3738	2.53016	0.460119	5.49893	3.8211e-08	7.75864e-06	0.00337021	655
chr15	24018139	24018849	chr15_24018139_24018849_peak_59262	50.1472	+	43.6502	2.67496	0.48646	5.49882	3.82346e-08	7.75864e-06	0.00337229	656
chr10	115770027	115770562	chr10_115770027_115770562_peak_26264	46.2803	+	23.9718	3.60426	0.655903	5.4951	3.90479e-08	7.90406e-06	0.00344402	657
chr6	13990593	13991601	chr6_13990593_13991601_peak_155120	40.9621	+	98.7169	1.7807	0.324113	5.49408	3.92749e-08	7.94018e-06	0.00346405	658
chr5	126955525	126956094	chr5_126955525_126956094_peak_149768	28.8742	+	34.6412	2.99778	0.545773	5.49273	3.95766e-08	7.9913e-06	0.00349066	659
chr15	95995113	95995654	chr15_95995113_95995654_peak_65227	41.6573	+	27.4352	3.60445	0.656353	5.49163	3.98244e-08	8.03142e-06	0.00351251	660
chr3	65575081	65575942	chr3_65575081_65575942_peak_121867	34.2916	+	37.4655	2.68239	0.488489	5.49119	3.99235e-08	8.04148e-06	0.00352125	661
chr19	24257354	24258070	chr19_24257354_24258070_peak_86009	34.0175	+	31.7879	2.98328	0.543324	5.4908	4.00121e-08	8.04478e-06	0.00352906	662
chr2	11856647	11857321	chr2_11856647_11857321_peak_89409	64.6177	+	40.8193	2.51696	0.458405	5.49068	4.00382e-08	8.04478e-06	0.00353137	663
chr18	33691014	33691578	chr18_33691014_33691578_peak_81184	47.2149	+	31.8466	3.04843	0.555303	5.48967	4.02689e-08	8.07445e-06	0.00355171	664
chr17	53493904	53494478	chr17_53493904_53494478_peak_76534	44.6658	+	33.7405	2.91092	0.530262	5.4896	4.02846e-08	8.07445e-06	0.00355311	665
chr17	31417973	31418727	chr17_31417973_31418727_peak_74558	49.9298	+	42.9765	2.65698	0.484045	5.48913	4.03928e-08	8.08622e-06	0.00356264	666
chr13	78288658	78289641	chr13_78288658_78289641_peak_50952	29.5046	+	22.294	3.78212	0.689122	5.48832	4.05765e-08	8.11306e-06	0.00357884	667
chr2	131060523	131061507	chr2_131060523_131061507_peak_97751	39.8735	+	35.8601	2.78392	0.507306	5.48767	4.07281e-08	8.13344e-06	0.00359222	668
chr12	113353892	113354648	chr12_113353892_113354648_peak_45550	88.9228	+	60.6688	2.05841	0.375128	5.48721	4.08338e-08	8.14461e-06	0.00360154	669
chr20	23183712	23184525	chr20_23183712_23184525_peak_107679	27.1589	+	32.1537	3.13937	0.572214	5.48637	4.10288e-08	8.17353e-06	0.00361874	670
chr1	178902300	178902805	chr1_178902300_178902805_peak_12494	18.2932	+	30.5973	3.31286	0.604171	5.48332	4.17415e-08	8.29531e-06	0.0036816	671
chr4	138621837	138622656	chr4_138621837_138622656_peak_138784	30.0398	+	46.9079	2.56939	0.468724	5.48166	4.21346e-08	8.36327e-06	0.00371628	672
chr9	86087005	86087513	chr9_86087005_86087513_peak_190648	51.052	+	30.5973	3.07142	0.560478	5.48001	4.25308e-08	8.42147e-06	0.00375122	673
chr3	139267726	139268224	chr3_139267726_139268224_peak_126514	25.0474	+	27.5431	3.4422	0.628176	5.47967	4.26114e-08	8.42721e-06	0.00375832	674
chr17	30081073	30081869	chr17_30081073_30081869_peak_74437	96.194	+	104.82	1.61117	0.294075	5.47879	4.28256e-08	8.44706e-06	0.00377722	675
chr11	70541113	70541767	chr11_70541113_70541767_peak_32668	36.9744	+	41.3235	2.47298	0.451503	5.47721	4.3209e-08	8.49405e-06	0.00381103	676
chr22	25932342	25933049	chr22_25932342_25933049_peak_114160	28.5895	+	53.4038	2.37545	0.433753	5.47652	4.33779e-08	8.51702e-06	0.00382594	677
chr7	1840357	1841249	chr7_1840357_1841249_peak_166422	54.4746	+	44.5526	2.57848	0.470861	5.4761	4.34812e-08	8.52706e-06	0.00383504	678
chr4	24211591	24212729	chr4_24211591_24212729_peak_132426	74.0712	+	118.602	1.52831	0.279146	5.47493	4.37683e-08	8.56055e-06	0.00386036	679
chr5	22892444	22892970	chr5_22892444_22892970_peak_143360	49.2291	+	26.9366	3.42563	0.625699	5.47488	4.37814e-08	8.56055e-06	0.00386152	680
chr1	153446694	153447417	chr1_153446694_153447417_peak_10388	53.1101	+	48.6537	2.37776	0.434327	5.47457	4.38579e-08	8.56055e-06	0.00386827	681
chr10	3790019	3790575	chr10_3790019_3790575_peak_18005	42.8739	+	26.4751	3.41998	0.624705	5.47455	4.38613e-08	8.56055e-06	0.00386857	682
chr17	71772910	71773558	chr17_71772910_71773558_peak_78108	58.3609	+	34.5663	2.87671	0.525525	5.47397	4.40057e-08	8.5748e-06	0.0038813	683
chr7	117601225	117601912	chr7_117601225_117601912_peak_174200	52.9288	+	29.205	3.14738	0.574987	5.47384	4.40392e-08	8.5748e-06	0.00388426	684
chr1	194036899	194037388	chr1_194036899_194037388_peak_13435	31.2639	+	22.2675	3.7803	0.690791	5.47242	4.43938e-08	8.63357e-06	0.00391554	685
chr8	70536392	70537223	chr8_70536392_70537223_peak_181316	50.9027	+	89.5139	1.67031	0.305374	5.46971	4.50782e-08	8.74586e-06	0.00397589	686
chr8	101037334	101038180	chr8_101037334_101038180_peak_183166	32.8341	+	41.3562	2.70503	0.494578	5.46937	4.5164e-08	8.75212e-06	0.00398346	687
chr5	127040904	127041568	chr5_127040904_127041568_peak_149782	30.5024	+	33.4252	2.87585	0.525909	5.46834	4.54272e-08	8.79271e-06	0.00400668	688
chr12	79520818	79521584	chr12_79520818_79521584_peak_43148	92.1842	+	124.004	1.48865	0.272274	5.46749	4.56454e-08	8.80277e-06	0.00402593	689
chr3	43761159	43761694	chr3_43761159_43761694_peak_119907	63.7018	+	34.0172	2.9232	0.534665	5.46735	4.56806e-08	8.80277e-06	0.00402903	690
chr14	42683961	42684886	chr14_42683961_42684886_peak_54361	82.1743	+	100.96	1.61919	0.29621	5.46638	4.59327e-08	8.83826e-06	0.00405126	691
chr5	139986660	139987075	chr5_139986660_139987075_peak_150901	41.5671	+	25.2715	3.41727	0.625521	5.46307	4.67971e-08	8.97798e-06	0.0041275	692
chr16	17684840	17685867	chr16_17684840_17685867_peak_67240	48.2512	+	46.187	2.44035	0.446707	5.46297	4.68235e-08	8.97798e-06	0.00412983	693
chr7	17884171	17884999	chr7_17884171_17884999_peak_167484	39.694	+	31.0504	3.04493	0.55767	5.46009	4.75904e-08	9.10368e-06	0.00419747	694
chr6	164072711	164073675	chr6_164072711_164073675_peak_165646	39.3337	+	40.684	2.50551	0.458903	5.45978	4.76725e-08	9.10874e-06	0.00420472	695
chr3	65706981	65707834	chr3_65706981_65707834_peak_121879	55.5748	+	39.0816	2.68071	0.491128	5.45827	4.80788e-08	9.16496e-06	0.00424055	696
chr15	99226340	99227250	chr15_99226340_99227250_peak_65483	57.2782	+	82.6721	1.72374	0.315878	5.457	4.84251e-08	9.22021e-06	0.00427109	697
chr9	121789156	121789912	chr9_121789156_121789912_peak_193745	43.8446	+	33.2223	2.8455	0.521561	5.45574	4.87685e-08	9.27011e-06	0.00430139	698
chr1	17815353	17816565	chr1_17815353_17816565_peak_1713	53.673	+	111.792	1.53611	0.281575	5.45542	4.88572e-08	9.27011e-06	0.0043092	699
chr15	91160179	91161360	chr15_91160179_91161360_peak_64872	33.0522	+	49.0529	2.23713	0.410172	5.45413	4.92127e-08	9.32195e-06	0.00434056	700
chr14	72112292	72112857	chr14_72112292_72112857_peak_56450	41.6099	+	28.8573	3.17253	0.581709	5.45381	4.93024e-08	9.32195e-06	0.00434847	701
chr6	140709010	140709846	chr6_140709010_140709846_peak_163678	59.8412	+	58.1144	2.04543	0.37543	5.44823	5.08723e-08	9.57471e-06	0.00448694	702
chr18	56446287	56447141	chr18_56446287_56447141_peak_82555	35.701	+	46.7844	2.31159	0.424395	5.44678	5.12895e-08	9.64214e-06	0.00452374	703
chr3	150255658	150256629	chr3_150255658_150256629_peak_127295	50.0253	+	32.3941	2.92862	0.537744	5.44612	5.14816e-08	9.66714e-06	0.00454068	704
chr1	162296928	162297624	chr1_162296928_162297624_peak_11193	32.5275	+	23.4732	3.55303	0.652724	5.44338	5.22792e-08	9.79442e-06	0.00461103	705
chr10	93651153	93651687	chr10_93651153_93651687_peak_24508	36.3969	+	35.1404	2.74486	0.504322	5.44267	5.24885e-08	9.82237e-06	0.00462948	706
chr2	50388537	50389283	chr2_50388537_50389283_peak_92587	76.9466	+	69.5494	2.00667	0.368817	5.44083	5.30327e-08	9.91287e-06	0.00467748	707
chr12	8210331	8210909	chr12_8210331_8210909_peak_38259	93.9835	+	51.3267	2.22646	0.409448	5.43772	5.39667e-08	1.00733e-05	0.00475987	708
chr2	101256753	101257416	chr2_101256753_101257416_peak_95801	91.2137	+	46.6485	2.28923	0.421008	5.43749	5.40349e-08	1.00733e-05	0.00476588	709
chr3	41404062	41405031	chr3_41404062_41405031_peak_119715	64.7688	+	44.3462	2.47312	0.454854	5.43716	5.41354e-08	1.00733e-05	0.00477475	710
chr13	32021130	32021987	chr13_32021130_32021987_peak_48201	27.2222	+	26.9459	3.24127	0.596134	5.43716	5.41374e-08	1.00733e-05	0.00477491	711
chr11	111706875	111707273	chr11_111706875_111707273_peak_35606	29.5771	+	18.8436	4.01797	0.739294	5.43488	5.48322e-08	1.01794e-05	0.0048362	712
chr10	30780068	30780557	chr10_30780068_30780557_peak_20058	48.9366	+	27.2541	3.28797	0.605007	5.4346	5.49194e-08	1.01841e-05	0.00484389	713
chr13	22688757	22689602	chr13_22688757_22689602_peak_47382	66.9008	+	67.6341	1.96636	0.36184	5.43434	5.49998e-08	1.01874e-05	0.00485098	714
chr3	71428854	71429646	chr3_71428854_71429646_peak_122300	33.6204	+	35.5043	2.76149	0.508175	5.43414	5.50627e-08	1.01875e-05	0.00485653	715
chr4	97697977	97698913	chr4_97697977_97698913_peak_136452	61.2159	+	41.2026	2.51121	0.462365	5.43123	5.59678e-08	1.03234e-05	0.00493636	716
chr15	86214168	86214656	chr15_86214168_86214656_peak_64482	21.2562	+	25.7727	3.55627	0.654808	5.43102	5.60322e-08	1.03234e-05	0.00494204	717
chr3	134164403	134165037	chr3_134164403_134165037_peak_126199	54.7844	+	49.4752	2.30006	0.423509	5.43097	5.60494e-08	1.03234e-05	0.00494356	718
chr3	9938685	9939111	chr3_9938685_9939111_peak_117325	40.1779	+	28.0469	3.26903	0.601949	5.43075	5.61187e-08	1.03245e-05	0.00494967	719
chr17	13956101	13956921	chr17_13956101_13956921_peak_73171	49.5953	+	21.6838	3.7764	0.695508	5.4297	5.64496e-08	1.03737e-05	0.00497885	720
chr10	6808028	6808673	chr10_6808028_6808673_peak_18332	56.6925	+	58.5257	2.02712	0.373367	5.42929	5.6579e-08	1.03858e-05	0.00499027	721
chr4	129789984	129790380	chr4_129789984_129790380_peak_138491	31.4805	+	37.0032	2.72612	0.502197	5.4284	5.68625e-08	1.04145e-05	0.00501527	722
chr1	43759710	43760558	chr1_43759710_43760558_peak_4295	42.0247	+	40.0518	2.50624	0.46178	5.42734	5.71989e-08	1.04644e-05	0.00504494	723
chr8	124609736	124610577	chr8_124609736_124610577_peak_184906	28.5219	+	30.8279	3.06031	0.563938	5.42668	5.74122e-08	1.04917e-05	0.00506375	724
chr16	12151018	12151621	chr16_12151018_12151621_peak_66810	51.9754	+	43.8023	2.38239	0.439047	5.42627	5.75444e-08	1.05041e-05	0.00507541	725
chr15	30161319	30161825	chr15_30161319_30161825_peak_59566	18.0292	+	32.1834	3.01996	0.55669	5.42485	5.80032e-08	1.05643e-05	0.00511588	726
chr1	17802178	17802731	chr1_17802178_17802731_peak_1711	70.8651	+	39.6431	2.52581	0.465618	5.42463	5.80733e-08	1.05653e-05	0.00512207	727
chr8	139840047	139840616	chr8_139840047_139840616_peak_186067	27.305	+	29.566	3.30187	0.60879	5.42366	5.83897e-08	1.0611e-05	0.00514997	728
chr3	15169918	15170935	chr3_15169918_15170935_peak_117843	39.1615	+	32.6061	3.12325	0.576088	5.42149	5.91052e-08	1.07172e-05	0.00521308	729
chr1	168329331	168330160	chr1_168329331_168330160_peak_11683	31.1409	+	28.064	3.13998	0.579223	5.42102	5.92595e-08	1.07249e-05	0.00522669	730
chr2	175481829	175482294	chr2_175481829_175482294_peak_100759	33.4518	+	26.4438	3.56625	0.658051	5.4194	5.97979e-08	1.08069e-05	0.00527417	731
chr10	84409829	84410646	chr10_84409829_84410646_peak_23801	52.3814	+	40.7157	2.48109	0.457891	5.41851	6.00962e-08	1.08394e-05	0.00530049	732
chr8	17212351	17212761	chr8_17212351_17212761_peak_177890	39.6127	+	28.2732	3.14132	0.579742	5.41847	6.01102e-08	1.08394e-05	0.00530172	733
chr16	20598788	20599407	chr16_20598788_20599407_peak_67402	59.037	+	23.5844	3.55489	0.656176	5.41758	6.04116e-08	1.08686e-05	0.00532831	734
chr9	113064874	113065843	chr9_113064874_113065843_peak_192896	65.1685	+	84.385	1.7822	0.328973	5.41747	6.0449e-08	1.08686e-05	0.0053316	735
chr5	171560231	171560854	chr5_171560231_171560854_peak_153121	68.9373	+	32.1086	2.90924	0.537367	5.41388	6.16736e-08	1.10603e-05	0.00543961	736
chr11	19867915	19869096	chr11_19867915_19869096_peak_29566	51.905	+	81.5741	1.86597	0.344756	5.41243	6.21753e-08	1.11381e-05	0.00548386	737
chr20	8434740	8435472	chr20_8434740_8435472_peak_106770	96.9193	+	46.3881	2.35311	0.434827	5.41161	6.24596e-08	1.11685e-05	0.00550894	738
chr1	62103920	62104542	chr1_62103920_62104542_peak_5723	60.7731	+	59.6041	2.08663	0.385602	5.41136	6.25462e-08	1.11685e-05	0.00551658	739
chr7	138250378	138251199	chr7_138250378_138251199_peak_175574	59.2368	+	48.7263	2.20782	0.407998	5.41136	6.25496e-08	1.11685e-05	0.00551688	740
chr7	98807607	98808296	chr7_98807607_98808296_peak_172790	30.8718	+	28.2378	3.13845	0.580354	5.40782	6.37949e-08	1.13769e-05	0.00562671	741
chr14	96384598	96385210	chr14_96384598_96385210_peak_58287	50.4342	+	35.3136	3.08945	0.571311	5.40765	6.38559e-08	1.13769e-05	0.00563209	742
chr1	111779152	111779960	chr1_111779152_111779960_peak_8893	45.3389	+	33.2591	3.20457	0.592624	5.40743	6.39357e-08	1.13787e-05	0.00563913	743
chr1	226591663	226592139	chr1_226591663_226592139_peak_16049	28.4155	+	30.3507	3.05868	0.565686	5.40703	6.40771e-08	1.13915e-05	0.0056516	744
chr3	122543628	122544759	chr3_122543628_122544759_peak_125054	59.2916	+	79.0614	1.8817	0.34803	5.4067	6.41948e-08	1.14e-05	0.00566198	745
chr1	12585239	12585936	chr1_12585239_12585936_peak_1211	36.4754	+	60.0239	2.00937	0.371686	5.40609	6.44172e-08	1.14271e-05	0.0056816	746
chr11	116347124	116348062	chr11_116347124_116348062_peak_35996	32.2424	+	42.4493	2.52458	0.467009	5.40585	6.45028e-08	1.14299e-05	0.00568915	747
chr18	5633276	5633704	chr18_5633276_5633704_peak_79582	30.5487	+	28.6036	3.28331	0.607452	5.40504	6.47922e-08	1.14687e-05	0.00571468	748
chr17	64590455	64591157	chr17_64590455_64591157_peak_77613	29.4232	+	23.0049	3.55549	0.657838	5.40481	6.48771e-08	1.14713e-05	0.00572216	749
chr14	88887597	88888149	chr14_88887597_88888149_peak_57604	61.5402	+	34.4834	2.75963	0.510655	5.4041	6.51363e-08	1.15047e-05	0.00574502	750
chr8	74224483	74225323	chr8_74224483_74225323_peak_181539	80.3283	+	85.7968	1.81246	0.335434	5.40334	6.54105e-08	1.15407e-05	0.0057692	751
chr4	121322748	121323372	chr4_121322748_121323372_peak_137869	55.8612	+	40.5846	2.4865	0.460213	5.40292	6.55649e-08	1.15555e-05	0.00578283	752
chr8	37743309	37744799	chr8_37743309_37744799_peak_179546	20.1082	+	65.2687	2.21252	0.409798	5.39904	6.69977e-08	1.17761e-05	0.0059092	753
chr3	154948176	154948650	chr3_154948176_154948650_peak_127685	36.7667	+	24.4835	3.38401	0.62679	5.39895	6.7033e-08	1.17761e-05	0.00591231	754
chr1	161996633	161997111	chr1_161996633_161997111_peak_11160	20.3129	+	27.8277	3.12938	0.579746	5.39785	6.74441e-08	1.18357e-05	0.00594857	755
chr2	62568067	62568754	chr2_62568067_62568754_peak_93290	55.8413	+	39.8536	2.69863	0.50006	5.39661	6.79105e-08	1.19047e-05	0.00598971	756
chr6	53330483	53331342	chr6_53330483_53331342_peak_158588	38.8355	+	58.0827	2.00222	0.371038	5.39627	6.80396e-08	1.19146e-05	0.0060011	757
chr5	175607960	175608893	chr5_175607960_175608893_peak_153471	67.9941	+	61.9776	2.12171	0.393599	5.39053	7.02494e-08	1.22752e-05	0.00619599	758
chr16	85001439	85001976	chr16_85001439_85001976_peak_71278	41.4117	+	29.5653	3.02796	0.561917	5.38861	7.10036e-08	1.23938e-05	0.00626252	759
chr9	76595943	76596667	chr9_76595943_76596667_peak_189915	29.2309	+	24.9141	3.52487	0.654475	5.3858	7.21249e-08	1.25761e-05	0.00636142	760
chr14	30767189	30768173	chr14_30767189_30768173_peak_53670	31.58	+	31.0799	2.94044	0.546026	5.38516	7.23802e-08	1.25879e-05	0.00638394	761
chr6	137049395	137050235	chr6_137049395_137050235_peak_163318	27.7957	+	35.5573	2.66002	0.493955	5.38514	7.23885e-08	1.25879e-05	0.00638466	762
chr1	82144417	82145064	chr1_82144417_82145064_peak_6947	40.8524	+	49.2204	2.60243	0.48327	5.38505	7.24234e-08	1.25879e-05	0.00638774	763
chr10	3296975	3297751	chr10_3296975_3297751_peak_17962	50.9477	+	47.3482	2.44486	0.454036	5.38474	7.25487e-08	1.25963e-05	0.0063988	764
chr5	81518482	81519047	chr5_81518482_81519047_peak_147048	52.6018	+	36.4045	2.67655	0.497253	5.38267	7.33882e-08	1.27016e-05	0.00647284	765
chr3	119617569	119618194	chr3_119617569_119618194_peak_124881	73.7721	+	36.8062	2.66478	0.495087	5.38244	7.34827e-08	1.27045e-05	0.00648117	766
chr4	175032381	175033058	chr4_175032381_175033058_peak_141179	54.9287	+	39.6231	2.54375	0.472649	5.3819	7.37018e-08	1.27289e-05	0.0065005	767
chr19	14945812	14946362	chr19_14945812_14946362_peak_85363	30.2173	+	22.08	3.73218	0.693606	5.38083	7.41417e-08	1.27813e-05	0.0065393	768
chr13	52480752	52481569	chr13_52480752_52481569_peak_49994	32.7119	+	27.2828	3.20943	0.596461	5.38079	7.41614e-08	1.27813e-05	0.00654103	769
chr1	226153433	226154399	chr1_226153433_226154399_peak_16002	56.2567	+	79.3574	1.95628	0.363654	5.37952	7.46843e-08	1.28579e-05	0.00658715	770
chr5	42531556	42532242	chr5_42531556_42532242_peak_144467	44.4849	+	25.9295	3.32581	0.618265	5.37927	7.47905e-08	1.28626e-05	0.00659652	771
chrX	152680549	152680991	chrX_152680549_152680991_peak_201792	34.0175	+	22.8137	3.51604	0.653914	5.37691	7.5777e-08	1.30049e-05	0.00668353	772
chr22	43689271	43690365	chr22_43689271_43690365_peak_115970	36.6991	+	94.3964	1.69298	0.314904	5.37618	7.60841e-08	1.3035e-05	0.00671062	773
chr3	153375853	153376443	chr3_153375853_153376443_peak_127594	58.6415	+	32.9815	3.0002	0.558135	5.37539	7.6416e-08	1.30598e-05	0.00673989	774
chr15	95150218	95150783	chr15_95150218_95150783_peak_65157	39.2906	+	24.543	3.34711	0.62305	5.37214	7.78074e-08	1.32837e-05	0.00686261	775
chr7	131411392	131411850	chr7_131411392_131411850_peak_175041	29.7684	+	31.9196	2.93017	0.545501	5.37151	7.80782e-08	1.3316e-05	0.0068865	776
chr10	31902570	31903114	chr10_31902570_31903114_peak_20180	29.5957	+	18.5122	3.98455	0.741883	5.37086	7.836e-08	1.33498e-05	0.00691135	777
chr8	133888694	133889162	chr8_133888694_133889162_peak_185632	28.7573	+	25.0299	3.35441	0.624799	5.36877	7.92743e-08	1.34639e-05	0.00699199	778
chr1	168050572	168051142	chr1_168050572_168051142_peak_11649	41.0438	+	39.5178	2.46886	0.459991	5.36719	7.99732e-08	1.35685e-05	0.00705363	779
chr12	74054081	74054791	chr12_74054081_74054791_peak_42803	40.4306	+	20.6752	3.73608	0.696132	5.36691	8.00961e-08	1.35753e-05	0.00706448	780
chr2	173707291	173708057	chr2_173707291_173708057_peak_100584	35.3681	+	22.5607	3.54398	0.660376	5.3666	8.02345e-08	1.35758e-05	0.00707669	781
chr7	149191745	149192377	chr7_149191745_149192377_peak_176143	24.9706	+	48.1962	2.26503	0.422066	5.36653	8.02654e-08	1.35758e-05	0.00707941	782
chr13	66923056	66923708	chr13_66923056_66923708_peak_50346	43.1007	+	35.3944	3.05269	0.568943	5.36554	8.07062e-08	1.36222e-05	0.00711828	783
chr15	80836369	80836745	chr15_80836369_80836745_peak_63991	29.2214	+	18.0066	3.9752	0.74095	5.36501	8.09444e-08	1.36483e-05	0.00713929	784
chr5	115045217	115045885	chr5_115045217_115045885_peak_148935	86.75	+	60.4155	2.1574	0.402155	5.3646	8.11307e-08	1.36656e-05	0.00715573	785
chr1	110967207	110967832	chr1_110967207_110967832_peak_8846	34.9308	+	28.5203	3.20262	0.597134	5.36331	8.17098e-08	1.3749e-05	0.0072068	786
chr6	105998969	105999855	chr6_105998969_105999855_peak_160937	33.3466	+	59.9338	2.32787	0.434054	5.36308	8.18144e-08	1.37499e-05	0.00721603	787
chr6	54269279	54269992	chr6_54269279_54269992_peak_158679	46.5531	+	44.1673	2.52447	0.470727	5.36293	8.18833e-08	1.37499e-05	0.00722211	788
chr2	42074895	42075809	chr2_42074895_42075809_peak_91790	44.124	+	30.7453	2.89852	0.540527	5.36239	8.21277e-08	1.37768e-05	0.00724366	789
chr1	101326993	101327403	chr1_101326993_101327403_peak_8368	63.6492	+	26.0359	3.20253	0.597402	5.36076	8.28717e-08	1.38772e-05	0.00730928	790
chr22	50517384	50518440	chr22_50517384_50518440_peak_116582	45.522	+	55.8414	2.05018	0.382445	5.36071	8.28959e-08	1.38772e-05	0.00731142	791
chr15	100665710	100666471	chr15_100665710_100666471_peak_65636	59.4329	+	45.5525	2.32122	0.43307	5.35993	8.32544e-08	1.3923e-05	0.00734304	792
chr5	40990826	40992255	chr5_40990826_40992255_peak_144389	71.184	+	132.206	1.45098	0.270799	5.35814	8.40808e-08	1.40468e-05	0.00741593	793
chr4	121557218	121557856	chr4_121557218_121557856_peak_137880	71.7846	+	68.3164	1.92468	0.35923	5.3578	8.42425e-08	1.40571e-05	0.00743019	794
chr9	92763218	92763620	chr9_92763218_92763620_peak_191251	24.4053	+	20.2947	3.72832	0.695897	5.35758	8.43424e-08	1.40571e-05	0.007439	795
chr6	46002947	46003601	chr6_46002947_46003601_peak_158214	42.3728	+	27.5577	3.09055	0.576869	5.35746	8.44002e-08	1.40571e-05	0.0074441	796
chr10	78008601	78009017	chr10_78008601_78009017_peak_23208	14.4981	+	28.3324	3.1743	0.592564	5.35689	8.46677e-08	1.40873e-05	0.00746769	797
chr7	37737863	37738635	chr7_37737863_37738635_peak_168915	61.9252	+	48.7175	2.25085	0.420208	5.35651	8.48434e-08	1.41022e-05	0.00748319	798
chr1	204629406	204630059	chr1_204629406_204630059_peak_14240	50.8841	+	33.8044	2.92704	0.546524	5.35573	8.52117e-08	1.4149e-05	0.00751567	799
chr6	25006651	25007181	chr6_25006651_25007181_peak_156146	23.8458	+	22.3468	3.52794	0.658901	5.35429	8.58952e-08	1.42481e-05	0.00757596	800
chr2	181068680	181069086	chr2_181068680_181069086_peak_101178	40.9241	+	24.9608	3.3231	0.620694	5.35386	8.60996e-08	1.42675e-05	0.00759399	801
chr1	207395197	207395637	chr1_207395197_207395637_peak_14535	57.0635	+	31.4062	2.92658	0.546673	5.35343	8.63017e-08	1.42865e-05	0.00761181	802
chr12	130559391	130560036	chr12_130559391_130560036_peak_46921	16.0352	+	20.2725	3.73006	0.696894	5.35241	8.67884e-08	1.43421e-05	0.00765474	803
chr7	138927458	138928120	chr7_138927458_138928120_peak_175626	54.2192	+	37.7572	2.54019	0.474636	5.35187	8.70487e-08	1.43666e-05	0.0076777	804
chr7	150968783	150969563	chr7_150968783_150969563_peak_176316	74.4019	+	77.788	1.78858	0.334212	5.35161	8.7173e-08	1.43726e-05	0.00768866	805
chr3	36359997	36360674	chr3_36359997_36360674_peak_119323	57.3238	+	33.1801	2.85843	0.534178	5.35108	8.74332e-08	1.4401e-05	0.00771161	806
chr12	88072061	88072594	chr12_88072061_88072594_peak_43519	56.6965	+	32.8199	2.87202	0.536917	5.3491	8.83942e-08	1.45446e-05	0.00779637	807
chr2	227268035	227268794	chr2_227268035_227268794_peak_104543	51.3894	+	41.8543	2.47978	0.463604	5.34891	8.84862e-08	1.45451e-05	0.00780448	808
chr3	51615819	51616710	chr3_51615819_51616710_peak_120580	79.8703	+	72.1515	1.83841	0.343804	5.34725	8.92985e-08	1.46639e-05	0.00787613	809
chr5	159310466	159311048	chr5_159310466_159311048_peak_152457	42.4362	+	37.9288	2.52069	0.471454	5.34664	8.96023e-08	1.4699e-05	0.00790292	810
chr18	33759514	33760476	chr18_33759514_33760476_peak_81191	58.0609	+	67.0219	1.85332	0.346673	5.34603	8.99057e-08	1.4734e-05	0.00792969	811
chr1	40399664	40400922	chr1_40399664_40400922_peak_3995	59.416	+	227.782	1.2628	0.236321	5.34358	9.11262e-08	1.49041e-05	0.00803733	812
chr10	30117268	30118256	chr10_30117268_30118256_peak_19983	36.318	+	66.9098	1.84986	0.346236	5.34278	9.1532e-08	1.49556e-05	0.00807312	813
chr4	78485317	78485902	chr4_78485317_78485902_peak_135268	46.1532	+	26.195	3.17957	0.595245	5.34162	9.21186e-08	1.50321e-05	0.00812486	814
chr2	85937874	85938797	chr2_85937874_85938797_peak_94962	25.1496	+	54.4158	2.18632	0.409309	5.34149	9.2184e-08	1.50321e-05	0.00813063	815
chr15	58053523	58054401	chr15_58053523_58054401_peak_61715	38.4424	+	39.2903	2.68657	0.503041	5.34065	9.26139e-08	1.50871e-05	0.00816854	816
chr21	33888778	33889665	chr21_33888778_33889665_peak_111952	29.3424	+	60.3562	1.95019	0.36519	5.34021	9.284e-08	1.51089e-05	0.00818849	817
chr3	78238536	78239245	chr3_78238536_78239245_peak_122800	68.0565	+	45.5033	2.61522	0.489938	5.33786	9.40492e-08	1.52902e-05	0.00829514	818
chr7	6261110	6261766	chr7_6261110_6261766_peak_166843	37.7254	+	37.0396	2.56893	0.481295	5.33754	9.42168e-08	1.52902e-05	0.00830992	819
chr5	111029671	111030329	chr5_111029671_111030329_peak_148670	62.384	+	44.0209	2.29832	0.430597	5.3375	9.42346e-08	1.52902e-05	0.00831149	820
chr1	71518662	71519514	chr1_71518662_71519514_peak_6441	55.6046	+	54.2692	2.04801	0.383719	5.33727	9.43559e-08	1.52947e-05	0.00832219	821
chr18	9854849	9855991	chr18_9854849_9855991_peak_79912	38.4738	+	80.4096	1.72012	0.322341	5.33634	9.48416e-08	1.53582e-05	0.00836503	822
chr5	17895408	17897217	chr5_17895408_17897217_peak_143267	46.1978	+	170.165	1.29618	0.242917	5.3359	9.5074e-08	1.53806e-05	0.00838552	823
chr8	134271666	134272342	chr8_134271666_134272342_peak_185705	56.5399	+	63.7397	2.02082	0.378738	5.33566	9.51952e-08	1.5385e-05	0.00839622	824
chr10	7149174	7149714	chr10_7149174_7149714_peak_18357	56.873	+	34.7576	2.92093	0.547463	5.33539	9.53369e-08	1.53927e-05	0.00840871	825
chr7	36248691	36249350	chr7_36248691_36249350_peak_168817	17.7012	+	36.1184	2.58083	0.483753	5.33502	9.55364e-08	1.53963e-05	0.00842631	826
chr7	6051778	6052475	chr7_6051778_6052475_peak_166828	32.906	+	60.8283	2.20474	0.413259	5.335	9.55472e-08	1.53963e-05	0.00842726	827
chr1	56918610	56919438	chr1_56918610_56919438_peak_5325	27.3565	+	41.6671	2.44272	0.458033	5.33306	9.6572e-08	1.5525e-05	0.00851765	828
chr16	10843141	10843811	chr16_10843141_10843811_peak_66626	22.3018	+	39.771	2.60105	0.487732	5.33295	9.66306e-08	1.5525e-05	0.00852282	829
chr3	66638754	66639311	chr3_66638754_66639311_peak_121976	62.9969	+	58.0846	2.10623	0.394976	5.33255	9.68447e-08	1.55441e-05	0.00854171	830
chr8	117561003	117561621	chr8_117561003_117561621_peak_184238	35.3159	+	24.4349	3.33204	0.624905	5.33207	9.70981e-08	1.55695e-05	0.00856406	831
chr12	9502569	9503290	chr12_9502569_9503290_peak_38337	61.742	+	45.8297	2.54032	0.476563	5.3305	9.7943e-08	1.56742e-05	0.00863858	832
chr22	32985020	32985395	chr22_32985020_32985395_peak_114793	54.1409	+	32.6108	2.86592	0.537734	5.32962	9.84197e-08	1.57281e-05	0.00868061	833
chr2	213823451	213824635	chr2_213823451_213824635_peak_103372	60.8501	+	58.4423	1.99901	0.375083	5.32952	9.84719e-08	1.57281e-05	0.00868522	834
chr1	224915375	224916020	chr1_224915375_224916020_peak_15898	57.9691	+	50.2519	2.20929	0.414656	5.32801	9.9296e-08	1.58288e-05	0.00875791	835
chr2	192844999	192845493	chr2_192844999_192845493_peak_102074	33.254	+	26.9821	3.42259	0.642476	5.32719	9.97455e-08	1.58731e-05	0.00879755	836
chr2	66345582	66346196	chr2_66345582_66346196_peak_93633	31.6661	+	20.5688	3.71984	0.698279	5.32715	9.97677e-08	1.58731e-05	0.00879951	837
chr16	53093448	53093934	chr16_53093448_53093934_peak_68855	41.9311	+	38.9575	2.66706	0.500733	5.3263	1.00231e-07	1.59313e-05	0.00884037	838
chr1	59507360	59508049	chr1_59507360_59508049_peak_5499	52.5398	+	77.6478	1.72727	0.324594	5.32134	1.03007e-07	1.63249e-05	0.00908519	839
chr3	151271587	151271986	chr3_151271587_151271986_peak_127388	65.948	+	33.6124	3.19042	0.599966	5.31767	1.05103e-07	1.6641e-05	0.00927012	840
chr10	11019014	11020193	chr10_11019014_11020193_peak_18567	64.9491	+	59.1058	2.02578	0.380982	5.31726	1.05343e-07	1.66628e-05	0.00929124	841
chr3	42887274	42887837	chr3_42887274_42887837_peak_119833	24.9188	+	26.1247	3.16622	0.595642	5.31564	1.06284e-07	1.67823e-05	0.00937426	842
chr5	167503368	167504274	chr5_167503368_167504274_peak_152788	46.1498	+	30.5157	2.87272	0.540431	5.31561	1.06303e-07	1.67823e-05	0.00937595	843
chr4	24450247	24450943	chr4_24450247_24450943_peak_132441	52.7254	+	34.2806	2.64367	0.497851	5.31016	1.09528e-07	1.72026e-05	0.00966038	844
chr5	159227286	159227855	chr5_159227286_159227855_peak_152444	44.1134	+	32.4866	2.74952	0.517791	5.31009	1.09569e-07	1.72026e-05	0.00966402	845
chr7	77210146	77210567	chr7_77210146_77210567_peak_171460	90.7132	+	35.8792	2.60359	0.490315	5.31005	1.09598e-07	1.72026e-05	0.00966653	846
chr1	182135828	182136392	chr1_182135828_182136392_peak_12739	33.1043	+	46.1964	2.4327	0.458133	5.31003	1.0961e-07	1.72026e-05	0.0096676	847
chr1	222719709	222720899	chr1_222719709_222720899_peak_15676	76.3731	+	120.354	1.45525	0.274073	5.3097	1.09807e-07	1.72026e-05	0.00968498	848
chr9	71130111	71130739	chr9_71130111_71130739_peak_189421	100.793	+	45.0061	2.25648	0.425084	5.30831	1.10643e-07	1.73005e-05	0.00975874	849
chr2	30985946	30986662	chr2_30985946_30986662_peak_91036	66.2552	+	34.4295	2.65605	0.500418	5.30765	1.11046e-07	1.73469e-05	0.0097943	850
chr3	42303965	42304593	chr3_42303965_42304593_peak_119788	67.6761	+	52.4973	2.10985	0.397557	5.30702	1.1143e-07	1.73903e-05	0.00982817	851
chr6	33342891	33344218	chr6_33342891_33344218_peak_156895	39.0673	+	88.358	1.66067	0.312968	5.3062	1.11936e-07	1.74525e-05	0.00987275	852
chr12	129372083	129372759	chr12_129372083_129372759_peak_46885	35.8537	+	22.5955	3.51535	0.662765	5.30406	1.13254e-07	1.76244e-05	0.009989	853
chr8	2954557	2955224	chr8_2954557_2955224_peak_177056	75.308	+	43.9326	2.74788	0.518269	5.30203	1.14519e-07	1.78043e-05	0.0101006	854
chr2	201958283	201958674	chr2_201958283_201958674_peak_102605	50.7938	+	17.7213	3.93977	0.743131	5.30159	1.148e-07	1.78311e-05	0.0101254	855
chr1	46987817	46988585	chr1_46987817_46988585_peak_4586	54.9316	+	78.0565	1.7698	0.333897	5.30045	1.1552e-07	1.79259e-05	0.0101889	856
chr3	34402224	34403014	chr3_34402224_34403014_peak_119236	31.1661	+	25.9732	3.15715	0.595804	5.29897	1.16459e-07	1.80202e-05	0.0102716	857
chr16	53898959	53899822	chr16_53898959_53899822_peak_68931	52.0201	+	35.711	2.73088	0.515413	5.29843	1.168e-07	1.80559e-05	0.0103017	858
chr21	36368546	36369384	chr21_36368546_36369384_peak_112229	30.8553	+	45.8415	2.23756	0.422366	5.29768	1.17286e-07	1.8114e-05	0.0103447	859
chr5	10254859	10255266	chr5_10254859_10255266_peak_142695	20.6671	+	25.879	3.38807	0.639692	5.29641	1.18102e-07	1.82228e-05	0.0104166	860
chr17	1572646	1573346	chr17_1572646_1573346_peak_72054	74.0016	+	99.9031	1.56106	0.29486	5.29425	1.19507e-07	1.84222e-05	0.0105405	861
chr9	13865783	13866393	chr9_13865783_13866393_peak_187500	59.7367	+	23.846	3.33638	0.630283	5.29346	1.20025e-07	1.84847e-05	0.0105862	862
chr2	130988923	130989950	chr2_130988923_130989950_peak_97744	23.7187	+	32.292	2.90242	0.548499	5.29157	1.21268e-07	1.86585e-05	0.0106958	863
chr18	45543898	45544450	chr18_45543898_45544450_peak_81830	45.6772	+	25.755	3.22147	0.608844	5.29113	1.21563e-07	1.86864e-05	0.0107219	864
chr9	121947566	121948155	chr9_121947566_121948155_peak_193753	50.3568	+	29.93	2.99411	0.565903	5.29085	1.21746e-07	1.86969e-05	0.010738	865
chr9	18047784	18048217	chr9_18047784_18048217_peak_187791	64.0249	+	21.9512	3.49768	0.66112	5.29054	1.21953e-07	1.87111e-05	0.0107563	866
chr18	9429076	9430034	chr18_9429076_9430034_peak_79856	27.8734	+	26.5782	3.22583	0.610048	5.28783	1.23774e-07	1.89549e-05	0.0109169	867
chr14	94266703	94267271	chr14_94266703_94267271_peak_58079	19.8303	+	26.9903	3.09116	0.584655	5.28715	1.24237e-07	1.90081e-05	0.0109577	868
chr5	94113941	94114875	chr5_94113941_94114875_peak_147747	48.2345	+	61.3604	2.38282	0.4507	5.28693	1.24384e-07	1.90128e-05	0.0109707	869
chr6	129452408	129452911	chr6_129452408_129452911_peak_162640	27.2421	+	20.0785	3.69426	0.698816	5.28645	1.2471e-07	1.90448e-05	0.0109994	870
chr20	44445597	44446024	chr20_44445597_44446024_peak_109125	35.4359	+	21.8576	3.50349	0.662811	5.28581	1.25152e-07	1.90944e-05	0.0110384	871
chr5	16656694	16657324	chr5_16656694_16657324_peak_143113	49.1099	+	30.735	2.84252	0.537792	5.28553	1.25339e-07	1.9096e-05	0.0110549	872
chr4	140454177	140454675	chr4_140454177_140454675_peak_138937	44.3833	+	46.4802	2.34823	0.444316	5.28504	1.25676e-07	1.91209e-05	0.0110846	873
chr4	42485380	42486268	chr4_42485380_42486268_peak_133508	59.8768	+	55.6293	2.14704	0.406264	5.28485	1.25811e-07	1.91236e-05	0.0110965	874
chr4	86323427	86324003	chr4_86323427_86324003_peak_135782	70.4189	+	60.8613	1.97612	0.374104	5.28228	1.27583e-07	1.93406e-05	0.0112529	875
chr7	117322781	117323515	chr7_117322781_117323515_peak_174182	72.4545	+	57.9071	2.06898	0.391829	5.28033	1.28954e-07	1.95288e-05	0.0113737	876
chr8	101038459	101038870	chr8_101038459_101038870_peak_183167	21.3314	+	19.9875	3.66436	0.694007	5.28001	1.29179e-07	1.95328e-05	0.0113936	877
chr1	209464706	209465525	chr1_209464706_209465525_peak_14709	64.1485	+	37.7833	2.52973	0.479155	5.27956	1.29491e-07	1.95411e-05	0.0114211	878
chr2	43500626	43501229	chr2_43500626_43501229_peak_91969	25.4659	+	36.9574	2.55815	0.484555	5.27939	1.29614e-07	1.95411e-05	0.011432	879
chr15	31361376	31362217	chr15_31361376_31362217_peak_59663	47.5849	+	40.9645	2.42253	0.459224	5.27526	1.3257e-07	1.99287e-05	0.0116926	880
chr6	147942202	147943026	chr6_147942202_147943026_peak_164157	59.3418	+	68.3966	2.00682	0.380577	5.27309	1.34147e-07	2.01473e-05	0.0118317	881
chr14	46309400	46309938	chr14_46309400_46309938_peak_54467	35.5013	+	19.546	3.93899	0.747038	5.27281	1.34352e-07	2.01596e-05	0.0118498	882
chr15	79008166	79008675	chr15_79008166_79008675_peak_63824	51.4586	+	25.8436	3.17103	0.601508	5.2718	1.35092e-07	2.0252e-05	0.0119151	883
chr13	61412705	61413256	chr13_61412705_61413256_peak_50170	30.5061	+	30.6489	2.85769	0.542158	5.27095	1.35716e-07	2.0327e-05	0.0119702	884
chrX	9132879	9133381	chrX_9132879_9133381_peak_196439	35.6334	+	25.0963	3.27712	0.621837	5.27006	1.36378e-07	2.04075e-05	0.0120286	885
chr9	81181613	81182906	chr9_81181613_81182906_peak_190290	29.5771	+	48.6775	2.1962	0.416865	5.26837	1.37643e-07	2.05779e-05	0.0121401	886
chr8	74501189	74501862	chr8_74501189_74501862_peak_181574	29.5773	+	37.2593	2.53737	0.481641	5.26817	1.37789e-07	2.05809e-05	0.012153	887
chr14	101686351	101687020	chr14_101686351_101687020_peak_58621	68.6764	+	43.9111	2.32571	0.441498	5.26776	1.38102e-07	2.06088e-05	0.0121806	888
chr6	136424269	136425448	chr6_136424269_136425448_peak_163250	56.1471	+	83.7054	1.65903	0.314953	5.26754	1.38266e-07	2.06145e-05	0.0121951	889
chr8	19919575	19920180	chr8_19919575_19920180_peak_178154	38.5296	+	75.0518	1.74138	0.330632	5.26683	1.38803e-07	2.06756e-05	0.0122424	890
chr7	139899871	139900556	chr7_139899871_139900556_peak_175706	69.764	+	62.0145	1.96505	0.373339	5.26345	1.41375e-07	2.10396e-05	0.0124692	891
chr9	72715249	72715728	chr9_72715249_72715728_peak_189579	51.3726	+	27.38	3.24256	0.616091	5.26313	1.41625e-07	2.1048e-05	0.0124913	892
chr12	102848611	102849531	chr12_102848611_102849531_peak_44651	53.3282	+	42.6947	2.33047	0.442798	5.26305	1.41689e-07	2.1048e-05	0.0124969	893
chr14	88069688	88070405	chr14_88069688_88070405_peak_57558	56.9822	+	42.7649	2.39619	0.455479	5.26082	1.43418e-07	2.12663e-05	0.0126494	894
chr22	45551232	45551840	chr22_45551232_45551840_peak_116139	63.4143	+	57.079	2.06485	0.392724	5.25776	1.45818e-07	2.1568e-05	0.0128611	895
chr7	153262555	153263008	chr7_153262555_153263008_peak_176521	36.1449	+	32.2034	2.82511	0.537326	5.25772	1.45848e-07	2.1568e-05	0.0128638	896
chr8	26514630	26515034	chr8_26514630_26515034_peak_178735	25.2122	+	23.7084	3.46055	0.65838	5.25617	1.4709e-07	2.17124e-05	0.0129733	897
chr1	161158764	161159401	chr1_161158764_161159401_peak_11052	41.8121	+	42.5265	2.35246	0.447675	5.25483	1.48158e-07	2.18307e-05	0.0130676	898
chr17	62259981	62260369	chr17_62259981_62260369_peak_77350	14.9015	+	24.0247	3.30747	0.62945	5.25454	1.48397e-07	2.18461e-05	0.0130886	899
chr22	33367115	33367771	chr22_33367115_33367771_peak_114848	50.8935	+	31.3764	2.93669	0.559076	5.25275	1.49848e-07	2.20202e-05	0.0132166	900
chr6	105948938	105949920	chr6_105948938_105949920_peak_160930	36.8727	+	38.5725	2.43275	0.463247	5.25153	1.50845e-07	2.21467e-05	0.0133045	901
chr7	66694765	66695458	chr7_66694765_66695458_peak_170594	44.5018	+	37.896	2.48305	0.472841	5.25133	1.51005e-07	2.21504e-05	0.0133187	902
chr3	195820192	195820755	chr3_195820192_195820755_peak_130481	53.0518	+	21.8157	3.47921	0.662575	5.25104	1.51244e-07	2.21538e-05	0.0133397	903
chr15	64103989	64104698	chr15_64103989_64104698_peak_62321	49.0026	+	26.0844	3.3125	0.630835	5.25097	1.513e-07	2.21538e-05	0.0133446	904
chr2	204432409	204433068	chr2_204432409_204433068_peak_102803	50.4483	+	36.2571	2.54541	0.484788	5.25056	1.51634e-07	2.21764e-05	0.0133742	905
chr9	80893215	80893757	chr9_80893215_80893757_peak_190277	57.2806	+	48.8215	2.14077	0.407731	5.25045	1.51725e-07	2.21764e-05	0.0133822	906
chr7	2836010	2836849	chr7_2836010_2836849_peak_166558	66.4236	+	95.8023	1.58096	0.301139	5.24993	1.52155e-07	2.22013e-05	0.0134201	907
chr9	78241526	78242260	chr9_78241526_78242260_peak_190027	57.8494	+	58.6021	1.96735	0.374751	5.24976	1.52301e-07	2.22013e-05	0.0134329	908
chr17	74368259	74368882	chr17_74368259_74368882_peak_78358	84.935	+	115.715	1.48575	0.283027	5.24951	1.52508e-07	2.22115e-05	0.0134512	909
chr12	106729938	106730812	chr12_106729938_106730812_peak_45013	47.5367	+	37.9679	2.45644	0.468201	5.24655	1.54975e-07	2.25307e-05	0.0136688	910
chr3	183698130	183698816	chr3_183698130_183698816_peak_129421	84.3262	+	67.5078	1.85077	0.35281	5.2458	1.55606e-07	2.26022e-05	0.0137244	911
chr11	78135868	78136266	chr11_78135868_78136266_peak_33414	35.0089	+	41.2222	2.33132	0.444627	5.24331	1.57721e-07	2.28891e-05	0.013911	912
chr18	68044345	68045148	chr18_68044345_68045148_peak_83221	38.4478	+	46.6995	2.22043	0.423502	5.24302	1.57971e-07	2.2905e-05	0.013933	913
chr13	47762926	47763380	chr13_47762926_47763380_peak_49583	66.5469	+	25.5973	3.20894	0.612109	5.24244	1.58467e-07	2.29567e-05	0.0139768	914
chr5	67944979	67945697	chr5_67944979_67945697_peak_145996	60.6377	+	73.0002	1.88065	0.358795	5.24157	1.5922e-07	2.30454e-05	0.0140432	915
chr18	20915719	20916378	chr18_20915719_20916378_peak_80478	43.6602	+	33.6832	2.78681	0.531768	5.24066	1.60005e-07	2.31354e-05	0.0141125	916
chr17	39866894	39867488	chr17_39866894_39867488_peak_75329	71.024	+	42.2552	2.46265	0.469951	5.24023	1.60373e-07	2.31507e-05	0.0141449	917
chr3	79403251	79403909	chr3_79403251_79403909_peak_122888	45.6692	+	30.8627	3.07858	0.587537	5.23981	1.6074e-07	2.31726e-05	0.0141773	918
chr12	7314338	7315022	chr12_7314338_7315022_peak_38201	47.6523	+	23.7654	3.33856	0.637163	5.23973	1.60808e-07	2.31726e-05	0.0141832	919
chr1	57724513	57725131	chr1_57724513_57725131_peak_5386	52.7934	+	29.4197	2.84384	0.542774	5.23946	1.61051e-07	2.31872e-05	0.0142047	920
chr1	93453113	93453429	chr1_93453113_93453429_peak_7761	67.0023	+	21.7305	3.44856	0.658268	5.23884	1.61593e-07	2.32447e-05	0.0142525	921
chr7	5295402	5295941	chr7_5295402_5295941_peak_166730	58.0819	+	27.4761	3.00044	0.572753	5.23863	1.61776e-07	2.32506e-05	0.0142686	922
chr6	136961642	136962141	chr6_136961642_136962141_peak_163305	63.0664	+	52.9015	2.08214	0.397477	5.23839	1.6198e-07	2.32596e-05	0.0142867	923
chr3	113123967	113124427	chr3_113123967_113124427_peak_124464	54.279	+	29.468	2.96504	0.566104	5.23762	1.62664e-07	2.33128e-05	0.014347	924
chr6	150694131	150694815	chr6_150694131_150694815_peak_164436	55.1277	+	42.3357	2.30512	0.440224	5.23623	1.63889e-07	2.34309e-05	0.0144551	925
chr10	108637150	108637857	chr10_108637150_108637857_peak_25719	42.8277	+	27.1376	3.01353	0.575897	5.23275	1.67006e-07	2.38348e-05	0.0147299	926
chr10	119975460	119977130	chr10_119975460_119977130_peak_26597	34.6659	+	113.324	1.52965	0.292365	5.232	1.67684e-07	2.3886e-05	0.0147898	927
chr17	63468685	63469486	chr17_63468685_63469486_peak_77509	58.5249	+	52.6681	2.05225	0.392259	5.23187	1.67803e-07	2.3886e-05	0.0148002	928
chr6	106228302	106228839	chr6_106228302_106228839_peak_160974	43.1416	+	31.2017	2.75874	0.527431	5.23052	1.69037e-07	2.39876e-05	0.014909	929
chr1	40090514	40091581	chr1_40090514_40091581_peak_3959	45.8598	+	45.9751	2.317	0.442983	5.23044	1.69103e-07	2.39876e-05	0.0149149	930
chr12	6454446	6454966	chr12_6454446_6454966_peak_38090	46.7551	+	39.2847	2.54543	0.486852	5.22835	1.71032e-07	2.42199e-05	0.015085	931
chr17	54706863	54707718	chr17_54706863_54707718_peak_76637	42.9143	+	53.033	2.12076	0.405629	5.22832	1.71061e-07	2.42199e-05	0.0150876	932
chr11	12501903	12502642	chr11_12501903_12502642_peak_28992	40.5575	+	41.1288	2.33527	0.446672	5.22815	1.71219e-07	2.42199e-05	0.0151015	933
chr13	81043628	81044557	chr13_81043628_81044557_peak_51095	56.1496	+	53.2808	2.12771	0.406985	5.22798	1.71375e-07	2.42199e-05	0.0151152	934
chr5	53971956	53972668	chr5_53971956_53972668_peak_144923	34.791	+	40.2103	2.36875	0.453152	5.22728	1.72025e-07	2.42757e-05	0.0151726	935
chr14	94270038	94270752	chr14_94270038_94270752_peak_58080	55.5944	+	61.2429	1.87232	0.358209	5.22688	1.72391e-07	2.43064e-05	0.0152049	936
chr7	123427092	123427977	chr7_123427092_123427977_peak_174524	29.6398	+	45.4154	2.22822	0.426476	5.22472	1.74415e-07	2.45706e-05	0.0153834	937
chr8	101404822	101405480	chr8_101404822_101405480_peak_183207	36.8289	+	25.4082	3.12275	0.597717	5.22447	1.74657e-07	2.45835e-05	0.0154047	938
chr5	94977338	94977899	chr5_94977338_94977899_peak_147788	42.7108	+	30.7926	2.73869	0.524313	5.22338	1.75689e-07	2.4665e-05	0.0154958	939
chr10	104339918	104340595	chr10_104339918_104340595_peak_25395	49.6966	+	60.0132	2.11863	0.405702	5.22214	1.76871e-07	2.48054e-05	0.0156	940
chr15	58213079	58213986	chr15_58213079_58213986_peak_61734	29.6294	+	46.5171	2.1705	0.415645	5.22201	1.76992e-07	2.48054e-05	0.0156107	941
chr5	67775129	67775790	chr5_67775129_67775790_peak_145974	21.5707	+	35.3847	2.75215	0.527063	5.22168	1.77307e-07	2.48283e-05	0.0156385	942
chr6	170750292	170750772	chr6_170750292_170750772_peak_166221	74.1855	+	65.5967	1.96408	0.376227	5.22047	1.78467e-07	2.49693e-05	0.0157408	943
chr12	68763976	68764613	chr12_68763976_68764613_peak_42475	44.0249	+	37.3454	2.59692	0.497685	5.21799	1.80875e-07	2.52109e-05	0.0159532	944
chr3	77245173	77245695	chr3_77245173_77245695_peak_122755	50.6572	+	21.1142	3.45577	0.662281	5.21799	1.80876e-07	2.52109e-05	0.0159533	945
chr11	76483525	76483991	chr11_76483525_76483991_peak_33259	24.7463	+	37.509	2.56042	0.4907	5.2179	1.80964e-07	2.52109e-05	0.015961	946
chr2	80182114	80183359	chr2_80182114_80183359_peak_94644	50.9615	+	71.9158	1.83965	0.352695	5.21599	1.82841e-07	2.54291e-05	0.0161266	947
chr15	88572952	88573755	chr15_88572952_88573755_peak_64630	29.0923	+	26.1736	3.04723	0.584356	5.21468	1.84139e-07	2.55725e-05	0.016241	948
chr5	110990738	110991383	chr5_110990738_110991383_peak_148665	42.6998	+	25.2149	3.11829	0.59799	5.21463	1.84185e-07	2.55725e-05	0.0162452	949
chr9	19618611	19619696	chr9_19618611_19619696_peak_187894	25.1036	+	27.7802	3.14438	0.60319	5.21291	1.85899e-07	2.57662e-05	0.0163963	950
chr10	6788723	6789180	chr10_6788723_6789180_peak_18327	23.6364	+	25.1933	3.1165	0.597859	5.21277	1.86041e-07	2.57662e-05	0.0164088	951
chr6	136724113	136725181	chr6_136724113_136725181_peak_163274	57.1489	+	132.816	1.3548	0.259901	5.21276	1.86053e-07	2.57662e-05	0.0164098	952
chr2	71954567	71955392	chr2_71954567_71955392_peak_94169	61.107	+	49.1226	2.21958	0.425877	5.21179	1.87028e-07	2.58794e-05	0.0164959	953
chr5	76624837	76625362	chr5_76624837_76625362_peak_146637	20.4309	+	28.077	2.92362	0.560987	5.21157	1.87249e-07	2.5888e-05	0.0165154	954
chr6	169989671	169990412	chr6_169989671_169990412_peak_166145	31.2479	+	34.2682	2.7984	0.537133	5.20989	1.88953e-07	2.61016e-05	0.0166657	955
chr6	165447294	165448330	chr6_165447294_165448330_peak_165720	34.9842	+	53.1331	2.22025	0.426271	5.20853	1.90344e-07	2.6244e-05	0.0167883	956
chr13	111823710	111824513	chr13_111823710_111824513_peak_52758	51.4208	+	41.2533	2.33283	0.447913	5.20823	1.90646e-07	2.6244e-05	0.016815	957
chr1	161476205	161477131	chr1_161476205_161477131_peak_11094	62.0911	+	59.0747	2.0182	0.387515	5.20806	1.90823e-07	2.6244e-05	0.0168306	958
chr7	155043953	155044672	chr7_155043953_155044672_peak_176618	26.7729	+	31.9593	2.76399	0.530736	5.20784	1.91047e-07	2.6244e-05	0.0168503	959
chr6	3568733	3569287	chr6_3568733_3569287_peak_154304	43.9776	+	35.8988	2.53017	0.485844	5.20779	1.91107e-07	2.6244e-05	0.0168557	960
chr17	53972446	53972966	chr17_53972446_53972966_peak_76597	49.1158	+	19.479	3.65874	0.702573	5.20762	1.91275e-07	2.62449e-05	0.0168704	961
chr9	86071157	86071622	chr9_86071157_86071622_peak_190645	55.2324	+	19.8507	3.65503	0.70211	5.20578	1.93187e-07	2.6463e-05	0.0170391	962
chr12	56323917	56324267	chr12_56323917_56324267_peak_41468	20.5762	+	21.9757	3.43551	0.66002	5.20515	1.93836e-07	2.65109e-05	0.0170963	963
chr3	41460528	41461216	chr3_41460528_41461216_peak_119717	85.6289	+	44.6246	2.29196	0.440328	5.20513	1.93862e-07	2.65109e-05	0.0170986	964
chr5	97334616	97335148	chr5_97334616_97335148_peak_148005	63.5061	+	27.6091	3.33097	0.639998	5.20466	1.94351e-07	2.65463e-05	0.0171418	965
chr1	164891839	164892263	chr1_164891839_164892263_peak_11416	51.8099	+	16.6381	3.87986	0.745472	5.20457	1.94445e-07	2.65463e-05	0.0171501	966
chr19	33783280	33784760	chr19_33783280_33784760_peak_86312	41.0472	+	127.82	1.37296	0.26389	5.20276	1.9635e-07	2.67839e-05	0.017318	967
chr8	27257484	27258374	chr8_27257484_27258374_peak_178781	25.7278	+	22.7998	3.29037	0.632454	5.20254	1.96582e-07	2.67933e-05	0.0173385	968
chr1	172363876	172364385	chr1_172363876_172364385_peak_12019	31.2274	+	35.2614	2.52484	0.485371	5.20188	1.97285e-07	2.68667e-05	0.0174005	969
chr4	96595472	96596102	chr4_96595472_96596102_peak_136420	33.6945	+	33.4035	2.74819	0.528363	5.20132	1.97875e-07	2.69023e-05	0.0174526	970
chr8	71730876	71731565	chr8_71730876_71731565_peak_181403	59.4338	+	27.929	2.8946	0.556691	5.19966	1.99658e-07	2.71221e-05	0.0176098	971
chr10	18529025	18529982	chr10_18529025_18529982_peak_19174	19.5139	+	23.433	3.26743	0.628586	5.19806	2.01377e-07	2.73329e-05	0.0177614	972
chr7	73724709	73725171	chr7_73724709_73725171_peak_171131	26.3299	+	25.9459	3.10227	0.59688	5.19748	2.02011e-07	2.73963e-05	0.0178174	973
chr10	116716789	116717881	chr10_116716789_116717881_peak_26383	42.9306	+	52.1254	2.139	0.411578	5.19709	2.02436e-07	2.74311e-05	0.0178548	974
chr9	2024878	2025786	chr9_2024878_2025786_peak_186731	37.6324	+	49.0615	2.12907	0.409703	5.19662	2.02949e-07	2.74779e-05	0.0179001	975
chr9	113674051	113675620	chr9_113674051_113675620_peak_192954	37.6886	+	83.2506	1.67945	0.323209	5.19617	2.03439e-07	2.75158e-05	0.0179433	976
chr4	10973398	10974101	chr4_10973398_10974101_peak_131610	45.8034	+	28.4435	2.9032	0.558732	5.19605	2.03566e-07	2.75158e-05	0.0179545	977
chr5	150575162	150575799	chr5_150575162_150575799_peak_151826	49.0828	+	25.028	3.10734	0.598038	5.19588	2.03753e-07	2.75185e-05	0.017971	978
chr5	112585865	112586664	chr5_112585865_112586664_peak_148812	42.5586	+	92.5497	1.54226	0.296838	5.19563	2.04033e-07	2.75335e-05	0.0179957	979
chr3	112470630	112471462	chr3_112470630_112471462_peak_124408	75.5063	+	98.7042	1.5183	0.292318	5.194	2.0582e-07	2.77518e-05	0.0181534	980
chr14	87852604	87853395	chr14_87852604_87853395_peak_57544	63.3839	+	59.0552	1.98413	0.382079	5.19298	2.06951e-07	2.78813e-05	0.0182531	981
chr4	76253068	76253865	chr4_76253068_76253865_peak_135052	33.0227	+	42.3827	2.46348	0.474403	5.1928	2.0716e-07	2.78865e-05	0.0182715	982
chr3	112866400	112866886	chr3_112866400_112866886_peak_124444	14.0559	+	25.8015	3.10326	0.59765	5.19243	2.07562e-07	2.79176e-05	0.018307	983
chr7	129517177	129517593	chr7_129517177_129517593_peak_174830	26.6709	+	17.1605	3.87707	0.746719	5.19214	2.07888e-07	2.79385e-05	0.0183357	984
chr20	38424231	38425076	chr20_38424231_38425076_peak_108689	49.5608	+	64.9026	1.91667	0.369268	5.19046	2.09773e-07	2.81687e-05	0.018502	985
chr7	45921340	45922268	chr7_45921340_45922268_peak_169689	47.9547	+	127.395	1.56025	0.30064	5.18975	2.10581e-07	2.82539e-05	0.0185732	986
chrX	17849506	17849986	chrX_17849506_17849986_peak_197122	31.7521	+	21.6742	3.42506	0.660025	5.18929	2.11095e-07	2.82997e-05	0.0186186	987
chr4	13296395	13297032	chr4_13296395_13297032_peak_131711	38.6077	+	47.805	2.29938	0.443214	5.18796	2.12609e-07	2.8456e-05	0.0187521	988
chr18	2893713	2894722	chr18_2893713_2894722_peak_79420	20.0768	+	43.7226	2.5217	0.486088	5.18775	2.12851e-07	2.84652e-05	0.0187735	989
chr9	140554528	140555012	chr9_140554528_140555012_peak_195649	61.0165	+	46.2435	2.18097	0.420684	5.18435	2.16765e-07	2.89412e-05	0.0191186	990
chr14	95458309	95458862	chr14_95458309_95458862_peak_58184	36.4106	+	18.7823	3.63281	0.700929	5.18285	2.18523e-07	2.91521e-05	0.0192737	991
chr3	112870197	112870938	chr3_112870197_112870938_peak_124445	66.2641	+	97.1002	1.52845	0.294924	5.18252	2.18913e-07	2.91803e-05	0.0193081	992
chr9	7488965	7489603	chr9_7488965_7489603_peak_187227	62.7613	+	31.0601	2.72086	0.525065	5.18194	2.19587e-07	2.92464e-05	0.0193676	993
chr7	98438982	98439683	chr7_98438982_98439683_peak_172751	55.6636	+	63.5109	1.88171	0.363178	5.18122	2.20441e-07	2.93362e-05	0.0194429	994
chr18	45678923	45679529	chr18_45678923_45679529_peak_81846	56.675	+	49.6509	2.08734	0.402887	5.18094	2.20771e-07	2.93521e-05	0.019472	995
chr17	34300180	34301313	chr17_34300180_34301313_peak_74745	24.1402	+	44.1891	2.32728	0.449359	5.1791	2.22958e-07	2.9599e-05	0.0196649	996
chr5	150394425	150394978	chr5_150394425_150394978_peak_151800	78.7836	+	46.678	2.16265	0.417624	5.17846	2.23723e-07	2.96595e-05	0.0197324	997
chr2	149940359	149940977	chr2_149940359_149940977_peak_98810	32.3526	+	21.4035	3.42325	0.66113	5.17789	2.24415e-07	2.97073e-05	0.0197934	998
chr4	85067022	85067606	chr4_85067022_85067606_peak_135707	27.0762	+	21.9912	3.39932	0.656516	5.17781	2.24501e-07	2.97073e-05	0.0198009	999
chrX	135267533	135268179	chrX_135267533_135268179_peak_201317	50.7051	+	35.6425	2.49989	0.48285	5.17736	2.25051e-07	2.9756e-05	0.0198495	1000
chr2	1183022	1183808	chr2_1183022_1183808_peak_88586	53.3174	+	38.5598	2.49176	0.481785	5.17193	2.31688e-07	3.05841e-05	0.0204349	1001
chr1	198181699	198182414	chr1_198181699_198182414_peak_13576	97.7223	+	46.3344	2.21491	0.428282	5.17162	2.32078e-07	3.0605e-05	0.0204693	1002
chr18	42044388	42044931	chr18_42044388_42044931_peak_81567	37.3029	+	17.204	3.86607	0.747577	5.17146	2.32269e-07	3.0605e-05	0.0204861	1003
chr15	94572577	94573042	chr15_94572577_94573042_peak_65105	43.2682	+	27.969	2.9323	0.567028	5.17135	2.32408e-07	3.0605e-05	0.0204984	1004
chr2	230034377	230035095	chr2_230034377_230035095_peak_104759	46.7335	+	36.1088	2.45486	0.474767	5.17065	2.33276e-07	3.06947e-05	0.0205749	1005
chr1	147294012	147294817	chr1_147294012_147294817_peak_9964	58.9276	+	55.349	1.9614	0.379345	5.1705	2.3347e-07	3.06954e-05	0.020592	1006
chr3	139957414	139958146	chr3_139957414_139958146_peak_126562	42.235	+	57.609	1.90567	0.368609	5.1699	2.34223e-07	3.0769e-05	0.0206584	1007
chr19	32445868	32446356	chr19_32445868_32446356_peak_86232	54.959	+	18.9903	3.63689	0.703495	5.16975	2.34406e-07	3.0769e-05	0.0206746	1008
chr20	19232954	19233830	chr20_19232954_19233830_peak_107454	38.4296	+	62.8006	1.84692	0.357279	5.16939	2.34857e-07	3.07789e-05	0.0207144	1009
chr7	65652762	65653312	chr7_65652762_65653312_peak_170471	58.8281	+	29.2032	2.82709	0.546991	5.16844	2.36057e-07	3.09113e-05	0.0208202	1010
chr8	120903832	120904428	chr8_120903832_120904428_peak_184564	50.0603	+	26.0747	3.01293	0.583005	5.16794	2.36689e-07	3.09694e-05	0.020876	1011
chr5	161899851	161900822	chr5_161899851_161900822_peak_152572	36.8289	+	32.6546	2.62358	0.507773	5.16683	2.381e-07	3.11214e-05	0.0210005	1012
chr1	210863444	210864102	chr1_210863444_210864102_peak_14875	31.54	+	44.7525	2.30183	0.445511	5.16672	2.38232e-07	3.11214e-05	0.021012	1013
chr3	54477392	54478687	chr3_54477392_54478687_peak_120839	72.5248	+	87.4219	1.61032	0.311783	5.16489	2.40581e-07	3.14032e-05	0.0212192	1014
chr9	115391900	115392458	chr9_115391900_115392458_peak_193131	59.3263	+	26.1949	3.15257	0.610451	5.16433	2.41296e-07	3.14714e-05	0.0212823	1015
chr1	66758565	66759068	chr1_66758565_66759068_peak_6082	37.4367	+	18.6894	3.62648	0.702356	5.16331	2.42618e-07	3.16187e-05	0.0213989	1016
chr7	118995220	118995859	chr7_118995220_118995859_peak_174250	45.8579	+	22.0251	3.42176	0.662864	5.16208	2.44217e-07	3.17899e-05	0.02154	1017
chr17	40234969	40235476	chr17_40234969_40235476_peak_75377	47.1673	+	21.0006	3.43066	0.664686	5.16133	2.45205e-07	3.18796e-05	0.0216271	1018
chr16	19647804	19648390	chr16_19647804_19648390_peak_67348	40.0181	+	28.5505	3.18006	0.616403	5.15905	2.48204e-07	3.22183e-05	0.0218916	1019
chr18	12652925	12653638	chr18_12652925_12653638_peak_80165	47.2269	+	66.8872	1.78547	0.346127	5.15843	2.49028e-07	3.22784e-05	0.0219642	1020
chr11	78131785	78132394	chr11_78131785_78132394_peak_33413	32.019	+	70.2176	1.77245	0.343605	5.15841	2.49062e-07	3.22784e-05	0.0219673	1021
chr3	67757161	67757740	chr3_67757161_67757740_peak_122043	59.872	+	26.2571	2.97642	0.577095	5.15759	2.50154e-07	3.23942e-05	0.0220636	1022
chr16	24537321	24538009	chr16_24537321_24538009_peak_67690	65.3432	+	96.9762	1.62549	0.315176	5.1574	2.50399e-07	3.24004e-05	0.0220852	1023
chr9	78838498	78839308	chr9_78838498_78839308_peak_190074	67.2835	+	60.6009	1.94719	0.377629	5.15637	2.51781e-07	3.25534e-05	0.0222071	1024
chr3	184670421	184670970	chr3_184670421_184670970_peak_129554	70.3961	+	44.1622	2.36648	0.45901	5.15562	2.52791e-07	3.26582e-05	0.0222962	1025
chr1	166438691	166440067	chr1_166438691_166440067_peak_11526	56.266	+	93.3953	1.72027	0.333712	5.15495	2.53705e-07	3.27504e-05	0.0223768	1026
chr4	53820720	53821406	chr4_53820720_53821406_peak_133955	43.1314	+	85.6332	1.63631	0.317531	5.15322	2.56054e-07	3.30275e-05	0.0225839	1027
chr10	84218877	84219832	chr10_84218877_84219832_peak_23795	52.3117	+	34.0781	2.54936	0.49478	5.15251	2.57028e-07	3.3127e-05	0.0226698	1028
chr12	26115975	26116565	chr12_26115975_26116565_peak_39466	29.4613	+	51.6281	2.02452	0.392976	5.15176	2.58049e-07	3.32324e-05	0.0227599	1029
chr1	183722534	183723157	chr1_183722534_183723157_peak_12912	30.4521	+	21.174	3.40118	0.660291	5.15104	2.59052e-07	3.33354e-05	0.0228484	1030
chr4	79883783	79884232	chr4_79883783_79884232_peak_135375	28.8575	+	29.4545	2.99469	0.581492	5.15001	2.60467e-07	3.34821e-05	0.0229732	1031
chr1	117240448	117241000	chr1_117240448_117241000_peak_9331	63.0848	+	27.5352	2.8737	0.558018	5.14983	2.6072e-07	3.34821e-05	0.0229955	1032
chr3	32015610	32016392	chr3_32015610_32016392_peak_119023	79.0137	+	55.4821	2.00201	0.388756	5.14977	2.60807e-07	3.34821e-05	0.0230031	1033
chr10	30007616	30008392	chr10_30007616_30008392_peak_19967	54.4546	+	42.7804	2.25063	0.437121	5.14876	2.62208e-07	3.36356e-05	0.0231267	1034
chr2	102674131	102674772	chr2_102674131_102674772_peak_95979	23.009	+	37.0367	2.39689	0.465561	5.14839	2.62737e-07	3.36771e-05	0.0231734	1035
chr2	29873310	29874058	chr2_29873310_29874058_peak_90927	37.2553	+	29.7516	2.96023	0.575098	5.14734	2.64203e-07	3.38384e-05	0.0233027	1036
chr2	152377409	152377972	chr2_152377409_152377972_peak_99045	42.9406	+	23.0987	3.43858	0.668236	5.14576	2.66433e-07	3.40974e-05	0.0234994	1037
chr13	76438672	76439240	chr13_76438672_76439240_peak_50816	50.5687	+	59.4831	1.89838	0.368931	5.14562	2.66643e-07	3.40975e-05	0.0235179	1038
chr17	74247988	74248994	chr17_74247988_74248994_peak_78339	68.3149	+	121.497	1.37685	0.267604	5.1451	2.67381e-07	3.41652e-05	0.023583	1039
chr8	101494323	101494943	chr8_101494323_101494943_peak_183220	40.0341	+	25.2367	3.07388	0.597532	5.1443	2.68523e-07	3.42844e-05	0.0236837	1040
chr12	114219191	114220179	chr12_114219191_114220179_peak_45609	70.7707	+	91.6264	1.55232	0.301824	5.14312	2.70216e-07	3.44737e-05	0.0238331	1041
chr1	65176981	65177494	chr1_65176981_65177494_peak_5952	33.648	+	16.065	3.84236	0.747215	5.14224	2.71479e-07	3.45911e-05	0.0239445	1042
chr9	73095353	73096038	chr9_73095353_73096038_peak_189624	47.9402	+	77.0099	1.80349	0.35074	5.14196	2.71889e-07	3.46061e-05	0.0239806	1043
chr11	35297916	35298674	chr11_35297916_35298674_peak_30422	27.5627	+	27.8013	2.87819	0.559795	5.14152	2.72532e-07	3.4634e-05	0.0240373	1044
chr16	30130814	30131216	chr16_30130814_30131216_peak_68124	18.227	+	19.5869	3.59364	0.699111	5.14029	2.74308e-07	3.47786e-05	0.0241939	1045
chr3	187347339	187348303	chr3_187347339_187348303_peak_129769	73.1351	+	99.6037	1.55464	0.302542	5.13861	2.76785e-07	3.50655e-05	0.0244124	1046
chr15	39668277	39669084	chr15_39668277_39669084_peak_60318	32.0633	+	39.3638	2.35367	0.458116	5.13771	2.78107e-07	3.52058e-05	0.0245291	1047
chr10	125525948	125526630	chr10_125525948_125526630_peak_27045	21.9335	+	20.9404	3.61121	0.703063	5.13641	2.80044e-07	3.54235e-05	0.0246998	1048
chr15	45896381	45897103	chr15_45896381_45897103_peak_60880	33.7154	+	26.8505	2.98277	0.580749	5.13608	2.80528e-07	3.54325e-05	0.0247426	1049
chr1	182652345	182653181	chr1_182652345_182653181_peak_12801	26.9782	+	29.7336	2.83238	0.551469	5.13607	2.80549e-07	3.54325e-05	0.0247444	1050
chr7	99337920	99338743	chr7_99337920_99338743_peak_172835	47.7214	+	40.9211	2.39624	0.466639	5.13511	2.81979e-07	3.55857e-05	0.0248706	1051
chr4	142308389	142308781	chr4_142308389_142308781_peak_139148	12.8159	+	18.726	3.6075	0.70259	5.13456	2.82798e-07	3.56616e-05	0.0249428	1052
chr13	78391691	78392320	chr13_78391691_78392320_peak_50961	45.2777	+	25.5031	3.07237	0.598487	5.13357	2.84296e-07	3.58085e-05	0.0250749	1053
chr15	80880383	80881829	chr15_80880383_80881829_peak_63998	66.3627	+	70.8574	1.75644	0.342153	5.1335	2.84401e-07	3.58085e-05	0.0250842	1054
chr21	17553062	17553772	chr21_17553062_17553772_peak_111068	47.0395	+	33.9252	2.55664	0.498046	5.13335	2.84631e-07	3.58099e-05	0.0251044	1055
chr1	182318007	182318641	chr1_182318007_182318641_peak_12765	49.2304	+	37.019	2.45201	0.477768	5.13222	2.86352e-07	3.59986e-05	0.0252562	1056
chr7	18297130	18297786	chr7_18297130_18297786_peak_167516	69.5659	+	34.3825	2.59009	0.50475	5.13144	2.8754e-07	3.61203e-05	0.025361	1057
chr9	71502415	71502884	chr9_71502415_71502884_peak_189450	6.74829	+	16.4732	3.83875	0.748142	5.13105	2.88129e-07	3.61665e-05	0.025413	1058
chr2	11655394	11656209	chr2_11655394_11656209_peak_89384	23.0058	+	28.0853	2.8798	0.561309	5.13051	2.88954e-07	3.62223e-05	0.0254858	1059
chr6	153558842	153559629	chr6_153558842_153559629_peak_164740	25.7586	+	29.1708	3.22378	0.62836	5.13047	2.89017e-07	3.62223e-05	0.0254913	1060
chr3	138189417	138189958	chr3_138189417_138189958_peak_126427	15.3673	+	25.7943	3.01221	0.587389	5.12813	2.9263e-07	3.6647e-05	0.0258099	1061
chr2	211293111	211293907	chr2_211293111_211293907_peak_103299	39.5607	+	25.9558	2.96078	0.577422	5.12759	2.93479e-07	3.67253e-05	0.0258849	1062
chr17	78539129	78539668	chr17_78539129_78539668_peak_78860	20.0328	+	21.148	3.42708	0.668601	5.12574	2.96369e-07	3.70586e-05	0.0261398	1063
chr2	178557266	178557908	chr2_178557266_178557908_peak_101024	55.9538	+	34.243	2.55476	0.498547	5.1244	2.98481e-07	3.72657e-05	0.026326	1064
chr20	45934281	45934800	chr20_45934281_45934800_peak_109247	38.6896	+	25.3646	3.07189	0.599555	5.12362	2.99722e-07	3.73921e-05	0.0264355	1065
chr4	141094113	141094601	chr4_141094113_141094601_peak_139034	60.74	+	23.1608	3.21409	0.62775	5.12001	3.05514e-07	3.80566e-05	0.0269463	1066
chr2	179163221	179163957	chr2_179163221_179163957_peak_101056	66.945	+	35.6936	2.43473	0.475573	5.11958	3.06221e-07	3.80866e-05	0.0270087	1067
chr7	127406827	127407429	chr7_127406827_127407429_peak_174629	58.3719	+	34.6182	2.48871	0.48616	5.11912	3.06968e-07	3.81506e-05	0.0270746	1068
chr20	19983252	19984068	chr20_19983252_19984068_peak_107539	17.068	+	42.8268	2.26465	0.442445	5.11849	3.07997e-07	3.82481e-05	0.0271653	1069
chr10	61720506	61720950	chr10_61720506_61720950_peak_21841	64.5894	+	22.4376	3.22891	0.630849	5.11835	3.0822e-07	3.82481e-05	0.027185	1070
chr1	184331879	184332394	chr1_184331879_184332394_peak_12973	36.4957	+	29.0167	2.82898	0.552737	5.11813	3.08586e-07	3.82644e-05	0.0272172	1071
chr5	43967154	43967921	chr5_43967154_43967921_peak_144584	45.3063	+	34.0595	2.60352	0.508765	5.11734	3.09882e-07	3.83961e-05	0.0273316	1072
chr17	41121087	41121655	chr17_41121087_41121655_peak_75499	11.3851	+	20.6277	3.38376	0.661384	5.11618	3.11788e-07	3.86029e-05	0.0274997	1073
chr20	3772086	3772425	chr20_3772086_3772425_peak_106392	38.6864	+	18.2665	3.5958	0.702937	5.1154	3.13083e-07	3.8734e-05	0.0276139	1074
chr9	129840579	129841079	chr9_129840579_129841079_peak_194456	16.8807	+	22.6726	3.22712	0.630914	5.115	3.13742e-07	3.87591e-05	0.027672	1075
chr2	184096882	184097501	chr2_184096882_184097501_peak_101382	37.7196	+	25.1274	3.32001	0.649109	5.11472	3.14199e-07	3.8784e-05	0.0277124	1076
chr15	94618583	94619120	chr15_94618583_94619120_peak_65112	28.7687	+	29.7403	3.12249	0.610629	5.11357	3.16134e-07	3.89644e-05	0.027883	1077
chr7	32888220	32889036	chr7_32888220_32889036_peak_168567	67.1258	+	61.0897	2.06143	0.40313	5.11356	3.16137e-07	3.89644e-05	0.0278833	1078
chr7	67029918	67030491	chr7_67029918_67030491_peak_170615	71.0336	+	71.9562	1.79278	0.35061	5.11332	3.16545e-07	3.89853e-05	0.0279192	1079
chr6	161399302	161399976	chr6_161399302_161399976_peak_165480	26.5593	+	87.8106	1.62919	0.318641	5.11295	3.17164e-07	3.90321e-05	0.0279738	1080
chr10	133811029	133811731	chr10_133811029_133811731_peak_27579	83.7987	+	68.8823	1.76029	0.344299	5.11269	3.17608e-07	3.90575e-05	0.028013	1081
chr18	35948608	35949337	chr18_35948608_35949337_peak_81322	45.4774	+	46.9218	2.22538	0.435314	5.11213	3.18543e-07	3.91198e-05	0.0280955	1082
chr2	217512481	217513197	chr2_217512481_217513197_peak_103665	37.8912	+	51.1628	2.10991	0.412838	5.11075	3.20878e-07	3.93707e-05	0.0283014	1083
chr6	150468555	150468973	chr6_150468555_150468973_peak_164407	37.4413	+	22.6808	3.22278	0.630908	5.10816	3.25317e-07	3.98632e-05	0.028693	1084
chr16	3573209	3573478	chr16_3573209_3573478_peak_66223	7.96262	+	17.3699	3.83302	0.75055	5.10695	3.27404e-07	4.00251e-05	0.028877	1085
chr4	114248581	114249198	chr4_114248581_114249198_peak_137469	81.1497	+	34.4768	2.54545	0.49843	5.10693	3.27435e-07	4.00251e-05	0.0288797	1086
chr5	95828287	95829013	chr5_95828287_95829013_peak_147903	44.403	+	29.6539	2.75639	0.53983	5.10603	3.28994e-07	4.01622e-05	0.0290172	1087
chr8	135540127	135540627	chr8_135540127_135540627_peak_185854	71.8803	+	27.643	2.8485	0.557873	5.106	3.29048e-07	4.01622e-05	0.029022	1088
chr2	56107083	56107665	chr2_56107083_56107665_peak_92925	48.6756	+	35.9855	2.45927	0.481892	5.10336	3.33669e-07	4.05474e-05	0.0294296	1089
chr20	24967975	24968362	chr20_24967975_24968362_peak_107811	45.7627	+	21.1025	3.35942	0.658278	5.10335	3.33691e-07	4.05474e-05	0.0294315	1090
chrX	95818430	95819030	chrX_95818430_95819030_peak_199670	42.6165	+	24.9637	3.07658	0.60295	5.10254	3.35133e-07	4.06321e-05	0.0295587	1091
chr12	120637630	120638028	chr12_120637630_120638028_peak_46051	17.6933	+	30.2831	2.70127	0.529511	5.10145	3.37066e-07	4.08362e-05	0.0297292	1092
chr9	118130047	118130781	chr9_118130047_118130781_peak_193444	50.7504	+	46.7124	2.14915	0.421384	5.10021	3.39272e-07	4.10426e-05	0.0299238	1093
chr2	49082171	49082822	chr2_49082171_49082822_peak_92541	36.9707	+	52.6403	2.05882	0.40372	5.09963	3.40319e-07	4.10784e-05	0.0300161	1094
chr7	97082899	97083619	chr7_97082899_97083619_peak_172676	38.7835	+	30.5005	2.90947	0.570529	5.0996	3.40363e-07	4.10784e-05	0.03002	1095
chr8	90973399	90974157	chr8_90973399_90974157_peak_182334	77.2912	+	58.9983	1.85075	0.362927	5.09952	3.40507e-07	4.10784e-05	0.0300328	1096
chr16	28545819	28546141	chr16_28545819_28546141_peak_67930	29.7442	+	23.4194	3.20938	0.629353	5.09949	3.40572e-07	4.10784e-05	0.0300384	1097
chr5	5480943	5482027	chr5_5480943_5482027_peak_142340	18.0574	+	27.1198	2.85085	0.5591	5.09899	3.41469e-07	4.11468e-05	0.0301175	1098
chr3	100495758	100496653	chr3_100495758_100496653_peak_123683	54.7147	+	70.2719	1.727	0.338701	5.09889	3.41642e-07	4.11468e-05	0.0301329	1099
chr7	111470295	111470741	chr7_111470295_111470741_peak_173751	50.2507	+	37.8562	2.33834	0.458628	5.09856	3.42242e-07	4.11629e-05	0.0301857	1100
chr10	117783299	117784178	chr10_117783299_117784178_peak_26429	31.4474	+	27.7185	3.02116	0.592633	5.09785	3.43525e-07	4.12824e-05	0.0302989	1101
chr5	112584978	112585313	chr5_112584978_112585313_peak_148811	7.799	+	20.4429	3.37116	0.661377	5.09718	3.44758e-07	4.13697e-05	0.0304077	1102
chrX	106917905	106918414	chrX_106917905_106918414_peak_200121	15.5525	+	27.1715	2.9843	0.585748	5.09484	3.49027e-07	4.18096e-05	0.0307842	1103
chr2	218259192	218259599	chr2_218259192_218259599_peak_103745	25.4142	+	20.1469	3.39819	0.666998	5.09476	3.49191e-07	4.18096e-05	0.0307986	1104
chr5	118606666	118607005	chr5_118606666_118607005_peak_149114	16.6089	+	18.3523	3.59493	0.705718	5.09401	3.50577e-07	4.1916e-05	0.0309209	1105
chr3	143373605	143374230	chr3_143373605_143374230_peak_126854	46.2952	+	35.9911	2.41838	0.474751	5.094	3.50592e-07	4.1916e-05	0.0309222	1106
chr1	179750970	179751505	chr1_179750970_179751505_peak_12569	41.6568	+	37.1319	2.36695	0.464714	5.09334	3.51802e-07	4.20299e-05	0.0310289	1107
chr2	102678693	102679207	chr2_102678693_102679207_peak_95980	22.7037	+	48.4358	2.08553	0.409482	5.0931	3.52255e-07	4.20533e-05	0.0310689	1108
chr6	46724535	46725818	chr6_46724535_46725818_peak_158262	29.633	+	61.3307	1.92055	0.377152	5.09224	3.53865e-07	4.22077e-05	0.0312109	1109
chr5	168558575	168559167	chr5_168558575_168559167_peak_152875	43.2372	+	27.3066	2.85876	0.561423	5.09199	3.54322e-07	4.22077e-05	0.0312512	1110
chr12	23712146	23712747	chr12_23712146_23712747_peak_39271	33.4508	+	22.0616	3.23953	0.636231	5.09175	3.54776e-07	4.2231e-05	0.0312912	1111
chr12	128728168	128728656	chr12_128728168_128728656_peak_46832	50.0575	+	30.7562	2.71059	0.532391	5.09135	3.55532e-07	4.22902e-05	0.0313579	1112
chr7	153221198	153221832	chr7_153221198_153221832_peak_176518	36.0706	+	32.3745	2.56006	0.502862	5.09098	3.56223e-07	4.23416e-05	0.0314189	1113
chr17	44803583	44804104	chr17_44803583_44804104_peak_75921	68.3078	+	35.7945	2.46916	0.485071	5.09031	3.5748e-07	4.24602e-05	0.0315298	1114
chr3	169697402	169698359	chr3_169697402_169698359_peak_128514	96.6507	+	82.8657	1.64905	0.324014	5.08943	3.59137e-07	4.2626e-05	0.0316758	1115
chr2	235656603	235657143	chr2_235656603_235657143_peak_105263	27.2156	+	20.4688	3.39573	0.667265	5.08903	3.59892e-07	4.26846e-05	0.0317425	1116
chr7	46574067	46575033	chr7_46574067_46575033_peak_169768	39.2737	+	48.405	2.14756	0.422081	5.08803	3.61805e-07	4.28686e-05	0.0319112	1117
chr3	183757187	183757716	chr3_183757187_183757716_peak_129428	62.1803	+	26.1075	2.93021	0.575913	5.08794	3.61967e-07	4.28686e-05	0.0319255	1118
chr16	78750578	78751075	chr16_78750578_78751075_peak_70718	35.3928	+	25.2447	2.96034	0.581932	5.0871	3.63583e-07	4.30289e-05	0.0320681	1119
chr17	38977748	38978166	chr17_38977748_38978166_peak_75235	28.1804	+	21.1232	3.37554	0.663766	5.08545	3.66763e-07	4.33738e-05	0.0323485	1120
chr2	67860106	67861106	chr2_67860106_67861106_peak_93788	62.1102	+	69.204	1.7131	0.336907	5.0848	3.68013e-07	4.34588e-05	0.0324588	1121
chr10	18486013	18486667	chr10_18486013_18486667_peak_19166	35.7998	+	26.7297	2.86425	0.563431	5.0836	3.70352e-07	4.3696e-05	0.032665	1122
chr7	153834860	153835328	chr7_153834860_153835328_peak_176566	42.5881	+	15.7002	3.81029	0.749542	5.08349	3.70557e-07	4.3696e-05	0.0326831	1123
chr18	74411838	74412276	chr18_74411838_74412276_peak_83583	49.5621	+	28.4506	2.79488	0.549953	5.08204	3.73412e-07	4.4001e-05	0.032935	1124
chr12	112860222	112860754	chr12_112860222_112860754_peak_45534	32.8216	+	42.3009	2.2671	0.44615	5.08147	3.74527e-07	4.40787e-05	0.0330332	1125
chr6	118508394	118509554	chr6_118508394_118509554_peak_161958	69.6538	+	146.345	1.44035	0.283454	5.08143	3.74611e-07	4.40787e-05	0.0330407	1126
chr11	94182434	94182955	chr11_94182434_94182955_peak_34302	78.0808	+	36.32	2.46292	0.484729	5.08103	3.75393e-07	4.4139e-05	0.0331096	1127
chr2	97520708	97521131	chr2_97520708_97521131_peak_95526	18.3341	+	26.8346	2.97324	0.585197	5.08075	3.75952e-07	4.4173e-05	0.0331589	1128
chr12	127260196	127260962	chr12_127260196_127260962_peak_46720	41.9602	+	41.0048	2.51587	0.495482	5.07762	3.82187e-07	4.48411e-05	0.0337089	1129
chr13	40742814	40743306	chr13_40742814_40743306_peak_48914	29.802	+	31.6876	2.58435	0.508987	5.07743	3.82581e-07	4.48552e-05	0.0337436	1130
chr4	11344108	11344862	chr4_11344108_11344862_peak_131633	22.2669	+	18.3693	3.54947	0.69945	5.07465	3.88212e-07	4.53849e-05	0.0342403	1131
chr8	130461765	130462254	chr8_130461765_130462254_peak_185406	47.3087	+	26.3521	2.92975	0.577441	5.07368	3.90195e-07	4.5552e-05	0.0344152	1132
chr13	60465198	60465586	chr13_60465198_60465586_peak_50117	42.5119	+	18.2331	3.57781	0.705304	5.07272	3.92168e-07	4.57496e-05	0.0345892	1133
chr7	73744899	73745224	chr7_73744899_73745224_peak_171134	19.7353	+	18.0679	3.57282	0.704341	5.07257	3.92473e-07	4.57526e-05	0.0346161	1134
chr13	49301244	49301889	chr13_49301244_49301889_peak_49690	38.8744	+	24.6855	3.03898	0.59912	5.07241	3.92809e-07	4.57592e-05	0.0346457	1135
chr21	19084139	19084738	chr21_19084139_19084738_peak_111178	69.5883	+	36.7672	2.4467	0.482387	5.07207	3.93508e-07	4.5808e-05	0.0347074	1136
chr21	31090444	31091226	chr21_31090444_31091226_peak_111780	42.7357	+	41.2187	2.22025	0.438007	5.06897	3.99966e-07	4.64606e-05	0.035277	1137
chr14	107249802	107250240	chr14_107249802_107250240_peak_59101	31.2089	+	31.7845	2.62995	0.51892	5.06812	4.01756e-07	4.66353e-05	0.0354349	1138
chr14	24456085	24456826	chr14_24456085_24456826_peak_53384	26.9775	+	28.3303	2.81846	0.556317	5.06628	4.05657e-07	4.69881e-05	0.0357789	1139
chr4	80435815	80436596	chr4_80435815_80436596_peak_135402	30.6953	+	21.7041	3.35122	0.661655	5.0649	4.0861e-07	4.72967e-05	0.0360394	1140
chr20	36747815	36748361	chr20_36747815_36748361_peak_108552	27.7936	+	35.256	2.41989	0.477804	5.0646	4.09249e-07	4.73371e-05	0.0360957	1141
chr1	95172657	95173428	chr1_95172657_95173428_peak_7966	34.2568	+	63.0303	1.8067	0.356749	5.06436	4.09783e-07	4.73655e-05	0.0361429	1142
chr6	84299974	84300503	chr6_84299974_84300503_peak_160026	45.1421	+	22.2653	3.19958	0.631887	5.06353	4.11562e-07	4.75123e-05	0.0362998	1143
chr9	23581723	23582322	chr9_23581723_23582322_peak_188140	72.928	+	29.9337	2.67048	0.527399	5.0635	4.11635e-07	4.75123e-05	0.0363062	1144
chr12	78155125	78155924	chr12_78155125_78155924_peak_43062	27.0183	+	20.544	3.35613	0.662959	5.06234	4.14131e-07	4.77667e-05	0.0365263	1145
chr20	59041019	59041941	chr20_59041019_59041941_peak_110526	34.1382	+	44.2323	2.12435	0.419736	5.06116	4.16708e-07	4.803e-05	0.0367536	1146
chr21	22034706	22035448	chr21_22034706_22035448_peak_111242	39.9626	+	39.6239	2.3984	0.474038	5.05952	4.20321e-07	4.83443e-05	0.0370723	1147
chr20	17981823	17982623	chr20_17981823_17982623_peak_107383	53.356	+	51.7242	2.07051	0.409288	5.0588	4.21896e-07	4.84914e-05	0.0372113	1148
chr8	27503412	27504393	chr8_27503412_27504393_peak_178802	44.7086	+	50.8214	1.97777	0.391005	5.05815	4.23334e-07	4.86224e-05	0.037338	1149
chr9	600045	600503	chr9_600045_600503_peak_186640	32.9501	+	19.8028	3.37245	0.667124	5.0552	4.29935e-07	4.93114e-05	0.0379203	1150
chr8	28952378	28953037	chr8_28952378_28953037_peak_178951	22.4233	+	17.7266	3.80848	0.753423	5.0549	4.30613e-07	4.93546e-05	0.0379801	1151
chr21	35554826	35555305	chr21_35554826_35555305_peak_112118	37.0147	+	21.5613	3.21699	0.636535	5.05392	4.32835e-07	4.95744e-05	0.038176	1152
chr10	82151915	82152577	chr10_82151915_82152577_peak_23682	59.2387	+	52.4049	2.05018	0.405839	5.05171	4.37883e-07	5.00825e-05	0.0386213	1153
chr9	94157375	94157886	chr9_94157375_94157886_peak_191356	49.7554	+	23.4644	3.05694	0.605232	5.05085	4.39842e-07	5.02714e-05	0.0387941	1154
chr20	62650921	62651660	chr20_62650921_62651660_peak_110838	52.4394	+	27.0844	2.81481	0.557326	5.05057	4.40494e-07	5.03108e-05	0.0388516	1155
chrX	43421540	43422147	chrX_43421540_43422147_peak_198263	34.4423	+	26.3936	2.92413	0.579142	5.04906	4.43987e-07	5.06037e-05	0.0391597	1156
chr9	2492933	2493822	chr9_2492933_2493822_peak_186775	36.729	+	83.7559	1.77016	0.350668	5.04796	4.46547e-07	5.086e-05	0.0393854	1157
chr1	203122910	203124006	chr1_203122910_203124006_peak_14032	61.8474	+	86.2361	1.58201	0.313507	5.04615	4.50795e-07	5.12465e-05	0.0397602	1158
chr22	45520884	45521766	chr22_45520884_45521766_peak_116135	70.1403	+	59.1131	1.91478	0.379457	5.04612	4.5088e-07	5.12465e-05	0.0397676	1159
chr7	41022580	41023154	chr7_41022580_41023154_peak_169216	17.3602	+	33.9395	2.54245	0.503864	5.04591	4.51376e-07	5.12672e-05	0.0398114	1160
chr2	188789021	188789492	chr2_188789021_188789492_peak_101626	26.7227	+	22.1137	3.22032	0.638223	5.04576	4.51727e-07	5.12715e-05	0.0398423	1161
chr7	31735468	31736198	chr7_31735468_31736198_peak_168519	47.8935	+	38.3379	2.36553	0.468863	5.04525	4.52938e-07	5.13535e-05	0.0399491	1162
chr9	76425579	76426398	chr9_76425579_76426398_peak_189905	77.7755	+	104.317	1.57412	0.312027	5.0448	4.53984e-07	5.1385e-05	0.0400414	1163
chr3	135274717	135275507	chr3_135274717_135275507_peak_126250	82.116	+	79.9519	1.64157	0.325442	5.04412	4.55616e-07	5.15341e-05	0.0401854	1164
chr15	65290102	65290749	chr15_65290102_65290749_peak_62457	48.4585	+	33.5666	2.58238	0.511989	5.04382	4.56323e-07	5.15784e-05	0.0402477	1165
chr2	38375609	38376059	chr2_38375609_38376059_peak_91498	40.4021	+	33.2257	2.72186	0.539707	5.04322	4.57755e-07	5.17045e-05	0.040374	1166
chr2	234321891	234323245	chr2_234321891_234323245_peak_105147	24.5115	+	60.0933	1.84494	0.365929	5.04179	4.61205e-07	5.20583e-05	0.0406783	1167
chr2	85610108	85610799	chr2_85610108_85610799_peak_94907	44.7161	+	22.0289	3.18727	0.632237	5.04126	4.62475e-07	5.21656e-05	0.0407903	1168
chr8	124072801	124073348	chr8_124072801_124073348_peak_184847	36.4934	+	44.3428	2.23706	0.443804	5.04065	4.63945e-07	5.22953e-05	0.0409199	1169
chr5	129906699	129907286	chr5_129906699_129907286_peak_149970	74.3447	+	34.636	2.47939	0.491934	5.04009	4.65309e-07	5.24129e-05	0.0410402	1170
chr8	24079794	24080607	chr8_24079794_24080607_peak_178540	24.2072	+	38.317	2.4102	0.478288	5.03922	4.67424e-07	5.25809e-05	0.0412268	1171
chr8	6408250	6409071	chr8_6408250_6409071_peak_177154	22.1582	+	39.5808	2.42266	0.480768	5.03913	4.67644e-07	5.25809e-05	0.0412462	1172
chr1	77191713	77192377	chr1_77191713_77192377_peak_6664	52.6453	+	40.9026	2.38343	0.472989	5.03908	4.67764e-07	5.25809e-05	0.0412568	1173
chr18	55443862	55444392	chr18_55443862_55444392_peak_82437	43.6471	+	38.733	2.28336	0.45316	5.03875	4.6857e-07	5.26082e-05	0.0413279	1174
chr6	8831825	8832431	chr6_8831825_8832431_peak_154779	43.208	+	37.2557	2.31446	0.459334	5.03872	4.68651e-07	5.26082e-05	0.041335	1175
chr1	20420250	20421049	chr1_20420250_20421049_peak_1934	63.4128	+	46.308	2.21243	0.439108	5.03846	4.69288e-07	5.26436e-05	0.0413912	1176
chr11	27473057	27474051	chr11_27473057_27474051_peak_29872	12.4719	+	25.1029	2.91968	0.579522	5.03808	4.70224e-07	5.27125e-05	0.0414738	1177
chr6	165830691	165831497	chr6_165830691_165831497_peak_165740	48.7176	+	40.0138	2.24498	0.445623	5.03783	4.70837e-07	5.2745e-05	0.0415278	1178
chr14	75765745	75766525	chr14_75765745_75766525_peak_56795	16.9461	+	34.3846	2.67522	0.531283	5.0354	4.76862e-07	5.33834e-05	0.0420592	1179
chr6	11365169	11365954	chr6_11365169_11365954_peak_154905	62.7741	+	53.7332	1.90531	0.378424	5.03486	4.78192e-07	5.34957e-05	0.0421766	1180
chr3	136701118	136701859	chr3_136701118_136701859_peak_126353	32.0106	+	48.5709	2.09127	0.41541	5.03422	4.79791e-07	5.36013e-05	0.0423176	1181
chr13	81051650	81052530	chr13_81051650_81052530_peak_51096	21.1443	+	27.4715	3.08765	0.613623	5.03184	4.85805e-07	5.4236e-05	0.042848	1182
chr2	218834901	218835319	chr2_218834901_218835319_peak_103831	40.4779	+	42.6761	2.17868	0.432998	5.03162	4.86343e-07	5.42591e-05	0.0428955	1183
chr8	133511297	133512216	chr8_133511297_133512216_peak_185612	51.2729	+	48.4921	2.09488	0.416469	5.0301	4.9022e-07	5.46172e-05	0.0432374	1184
chr9	89381736	89382917	chr9_89381736_89382917_peak_190877	47.9303	+	64.1141	1.8377	0.365389	5.02943	4.91932e-07	5.47705e-05	0.0433884	1185
chr13	73005975	73006877	chr13_73005975_73006877_peak_50538	26.4536	+	28.8479	2.82494	0.561785	5.0285	4.94327e-07	5.49998e-05	0.0435997	1186
chr11	47934384	47934788	chr11_47934384_47934788_peak_31290	32.2318	+	27.2523	2.86509	0.569864	5.02767	4.96484e-07	5.51272e-05	0.0437899	1187
chr13	34914689	34915175	chr13_34914689_34915175_peak_48496	54.4194	+	19.7828	3.36594	0.669509	5.02748	4.96972e-07	5.5135e-05	0.0438329	1188
chr8	135089135	135090003	chr8_135089135_135090003_peak_185820	52.1547	+	39.6117	2.23585	0.444757	5.02714	4.97846e-07	5.51661e-05	0.04391	1189
chr1	22739097	22739971	chr1_22739097_22739971_peak_2195	28.7278	+	62.1762	1.78748	0.355589	5.02682	4.98679e-07	5.52211e-05	0.0439835	1190
chr1	154724209	154724683	chr1_154724209_154724683_peak_10519	45.566	+	22.5625	3.23229	0.64309	5.02619	5.00332e-07	5.53473e-05	0.0441293	1191
chr2	240609921	240610620	chr2_240609921_240610620_peak_105843	37.7904	+	37.2602	2.40244	0.478042	5.02558	5.01907e-07	5.54284e-05	0.0442682	1192
chr4	143882925	143883453	chr4_143882925_143883453_peak_139291	67.9951	+	42.5643	2.15194	0.428283	5.02457	5.04553e-07	5.56454e-05	0.0445016	1193
chr2	225523335	225524007	chr2_225523335_225524007_peak_104409	79.6434	+	43.3995	2.13615	0.425314	5.02252	5.09982e-07	5.61685e-05	0.0449805	1194
chr2	225254050	225255024	chr2_225254050_225255024_peak_104386	26.8487	+	30.1794	2.79558	0.556661	5.02206	5.11199e-07	5.62646e-05	0.0450878	1195
chr1	42327820	42329122	chr1_42327820_42329122_peak_4193	58.4809	+	119.953	1.52587	0.303903	5.02092	5.14259e-07	5.64951e-05	0.0453576	1196
chr2	127769810	127770213	chr2_127769810_127770213_peak_97520	22.5623	+	30.8231	2.62294	0.52241	5.02084	5.1446e-07	5.64951e-05	0.0453754	1197
chr7	106527798	106528594	chr7_106527798_106528594_peak_173512	53.0346	+	56.1181	1.95488	0.389356	5.0208	5.1458e-07	5.64951e-05	0.0453859	1198
chr2	85962347	85963081	chr2_85962347_85963081_peak_94967	29.9405	+	35.9437	2.39739	0.477495	5.02076	5.14675e-07	5.64951e-05	0.0453944	1199
chr11	32403750	32404511	chr11_32403750_32404511_peak_30126	31.1518	+	106.114	1.54397	0.307536	5.02044	5.15529e-07	5.65509e-05	0.0454697	1200
chr16	50274435	50274953	chr16_50274435_50274953_peak_68648	29.6449	+	24.6883	3.11026	0.619634	5.01951	5.18032e-07	5.67873e-05	0.0456904	1201
chr2	117624868	117625646	chr2_117624868_117625646_peak_96931	50.2353	+	27.9579	2.92606	0.583057	5.01847	5.20837e-07	5.70566e-05	0.0459379	1202
chr17	66072133	66072891	chr17_66072133_66072891_peak_77749	53.421	+	49.5508	1.99336	0.397377	5.01629	5.26776e-07	5.75914e-05	0.0464616	1203
chr21	48101374	48101934	chr21_48101374_48101934_peak_113364	60.3604	+	39.6512	2.31145	0.460809	5.01607	5.27403e-07	5.76215e-05	0.046517	1204
chr21	15400864	15401514	chr21_15400864_15401514_peak_110920	34.4915	+	31.893	2.60036	0.518433	5.01581	5.28099e-07	5.76538e-05	0.0465784	1205
chr14	61948978	61949629	chr14_61948978_61949629_peak_55581	11.8131	+	17.4434	3.53927	0.705637	5.0157	5.28403e-07	5.76538e-05	0.0466052	1206
chr5	74973472	74973863	chr5_74973472_74973863_peak_146501	38.0738	+	17.83	3.54244	0.70633	5.01527	5.2958e-07	5.77065e-05	0.046709	1207
chr1	237023455	237023826	chr1_237023455_237023826_peak_17057	41.975	+	32.5033	2.54818	0.508083	5.01527	5.29592e-07	5.77065e-05	0.04671	1208
chr15	64405003	64405636	chr15_64405003_64405636_peak_62355	65.1796	+	39.9076	2.21938	0.442636	5.01399	5.33121e-07	5.80271e-05	0.0470213	1209
chr11	14395595	14396265	chr11_14395595_14396265_peak_29164	42.8587	+	33.0501	2.50422	0.499451	5.01395	5.33244e-07	5.80271e-05	0.0470321	1210
chr8	72474573	72475381	chr8_72474573_72475381_peak_181448	32.9724	+	23.6204	3.0789	0.61434	5.01172	5.39466e-07	5.86262e-05	0.0475809	1211
chr7	43335814	43336588	chr7_43335814_43336588_peak_169461	44.7144	+	47.6804	2.12571	0.424172	5.01144	5.40247e-07	5.8672e-05	0.0476497	1212
chr9	75420191	75420909	chr9_75420191_75420909_peak_189815	11.8309	+	17.5496	3.5412	0.706664	5.01115	5.41045e-07	5.87197e-05	0.0477202	1213
chr3	30388977	30389900	chr3_30388977_30389900_peak_118891	51.3894	+	58.8064	1.90151	0.379513	5.01041	5.43146e-07	5.89087e-05	0.0479055	1214
chr3	156333428	156333948	chr3_156333428_156333948_peak_127809	58.3001	+	35.6718	2.38933	0.476902	5.0101	5.44011e-07	5.89634e-05	0.0479818	1215
chr2	175494749	175495250	chr2_175494749_175495250_peak_100760	30.5933	+	48.2769	2.12142	0.423446	5.0099	5.44591e-07	5.89871e-05	0.0480329	1216
chr3	196415058	196415750	chr3_196415058_196415750_peak_130546	44.2351	+	36.1339	2.68127	0.535218	5.00969	5.45191e-07	5.9013e-05	0.0480858	1217
chr19	7145379	7146456	chr19_7145379_7146456_peak_84630	63.5989	+	85.3422	1.64614	0.328681	5.00831	5.49095e-07	5.93571e-05	0.0484302	1218
chr3	132051275	132052001	chr3_132051275_132052001_peak_126013	47.9164	+	33.7327	2.57584	0.51447	5.00677	5.53496e-07	5.97933e-05	0.0488184	1219
chr4	123669074	123669476	chr4_123669074_123669476_peak_138028	51.5985	+	33.3545	2.49779	0.498912	5.00648	5.54357e-07	5.98468e-05	0.0488943	1220
chr19	14954049	14954864	chr19_14954049_14954864_peak_85366	39.1584	+	37.0471	2.30306	0.460065	5.00595	5.5587e-07	5.99706e-05	0.0490278	1221
chr2	238401196	238401599	chr2_238401196_238401599_peak_105567	45.7642	+	27.1131	2.8161	0.562667	5.0049	5.58899e-07	6.02179e-05	0.0492949	1222
chr9	130095451	130096301	chr9_130095451_130096301_peak_194488	20.0799	+	35.9936	2.42508	0.484571	5.00458	5.59841e-07	6.02796e-05	0.049378	1223
chr22	28551714	28552334	chr22_28551714_28552334_peak_114356	49.6284	+	36.242	2.35055	0.469737	5.00398	5.61591e-07	6.03886e-05	0.0495324	1224
chr7	22646720	22647176	chr7_22646720_22647176_peak_167781	62.4831	+	38.0993	2.32948	0.465551	5.0037	5.62408e-07	6.04108e-05	0.0496044	1225
chr2	230039684	230040364	chr2_230039684_230040364_peak_104761	41.0723	+	66.1573	1.73986	0.347894	5.00113	5.69961e-07	6.10478e-05	0.0502706	1226
chr3	97651191	97651805	chr3_97651191_97651805_peak_123398	52.4245	+	47.9378	2.39442	0.47879	5.00099	5.70373e-07	6.10519e-05	0.0503069	1227
chr18	10840790	10841655	chr18_10840790_10841655_peak_80031	45.0643	+	39.787	2.28166	0.456259	5.00079	5.70963e-07	6.10752e-05	0.050359	1228
chr4	47693730	47694466	chr4_47693730_47694466_peak_133684	67.0286	+	36.1778	2.38316	0.476646	4.99985	5.73742e-07	6.13323e-05	0.050604	1229
chr1	48540862	48541299	chr1_48540862_48541299_peak_4714	39.4894	+	26.1238	2.96539	0.593159	4.99932	5.75342e-07	6.14631e-05	0.0507452	1230
chr9	126311174	126311976	chr9_126311174_126311976_peak_194153	37.2706	+	34.1224	2.5699	0.514165	4.99821	5.78637e-07	6.17748e-05	0.0510358	1231
chr5	38923806	38924580	chr5_38923806_38924580_peak_144207	30.0847	+	35.5974	2.37294	0.474839	4.99736	5.81194e-07	6.20073e-05	0.0512613	1232
chr10	64824344	64824912	chr10_64824344_64824912_peak_22145	60.5707	+	46.1519	2.06688	0.413937	4.99323	5.93773e-07	6.32256e-05	0.0523708	1233
chr3	16281305	16282386	chr3_16281305_16282386_peak_117985	62.2028	+	54.5804	1.96225	0.393027	4.99267	5.95516e-07	6.337e-05	0.0525245	1234
chr12	128165089	128165553	chr12_128165089_128165553_peak_46790	40.5895	+	22.659	3.20952	0.642872	4.99247	5.9613e-07	6.3394e-05	0.0525786	1235
chr8	108684587	108685227	chr8_108684587_108685227_peak_183853	26.2315	+	22.3698	3.21467	0.644017	4.9916	5.98819e-07	6.36386e-05	0.0528158	1236
chr3	39026999	39027722	chr3_39026999_39027722_peak_119549	50.6324	+	33.1258	2.44718	0.490294	4.99125	5.99892e-07	6.37113e-05	0.0529105	1237
chr10	126213585	126214301	chr10_126213585_126214301_peak_27111	33.075	+	43.8909	2.13432	0.427793	4.98914	6.06475e-07	6.4347e-05	0.0534911	1238
chr9	114063463	114063852	chr9_114063463_114063852_peak_193000	50.4216	+	24.392	2.91584	0.584443	4.98908	6.06665e-07	6.4347e-05	0.0535078	1239
chr6	74902796	74903462	chr6_74902796_74903462_peak_159463	51.3821	+	32.848	2.53128	0.507418	4.98855	6.08354e-07	6.44844e-05	0.0536569	1240
chr7	8239160	8239632	chr7_8239160_8239632_peak_166991	60.0725	+	20.3283	3.30412	0.662397	4.98813	6.09668e-07	6.45818e-05	0.0537727	1241
chr9	72748192	72749211	chr9_72748192_72749211_peak_189585	36.4078	+	60.893	2.24649	0.450413	4.98762	6.11292e-07	6.46744e-05	0.0539159	1242
chr1	231336102	231336629	chr1_231336102_231336629_peak_16519	54.9441	+	24.4275	2.91535	0.58452	4.9876	6.11333e-07	6.46744e-05	0.0539196	1243
chr18	68040086	68040760	chr18_68040086_68040760_peak_83219	39.4645	+	59.7756	2.10079	0.421389	4.98539	6.18377e-07	6.53351e-05	0.0545409	1244
chr13	46974251	46974972	chr13_46974251_46974972_peak_49514	72.0557	+	49.8374	1.97253	0.395702	4.9849	6.19935e-07	6.54573e-05	0.0546782	1245
chr17	31717516	31718058	chr17_31717516_31718058_peak_74581	49.4038	+	46.97	2.19193	0.439731	4.9847	6.20576e-07	6.54828e-05	0.0547348	1246
chr2	232213627	232214118	chr2_232213627_232214118_peak_104966	24.5664	+	23.2482	3.06108	0.614274	4.98324	6.25278e-07	6.59364e-05	0.0551495	1247
chr1	113563771	113564808	chr1_113563771_113564808_peak_9064	37.6334	+	55.8707	1.97149	0.395686	4.98246	6.27815e-07	6.61612e-05	0.0553732	1248
chr4	174913125	174913906	chr4_174913125_174913906_peak_141167	30.5401	+	24.6446	3.0717	0.616582	4.98181	6.2991e-07	6.63175e-05	0.0555581	1249
chr8	27140053	27140371	chr8_27140053_27140371_peak_178763	23.62	+	17.6524	3.49846	0.702254	4.98175	6.30109e-07	6.63175e-05	0.0555756	1250
chr6	80163193	80163943	chr6_80163193_80163943_peak_159780	50.5293	+	42.4678	2.31342	0.464424	4.98126	6.31701e-07	6.64424e-05	0.0557161	1251
chr10	119198742	119199264	chr10_119198742_119199264_peak_26525	52.7744	+	45.738	2.09442	0.420714	4.97825	6.41616e-07	6.73358e-05	0.0565905	1252
chr2	22043044	22043430	chr2_22043044_22043430_peak_90188	44.1578	+	32.9327	2.4417	0.49048	4.97818	6.41842e-07	6.73358e-05	0.0566105	1253
chr22	36604078	36604719	chr22_36604078_36604719_peak_115083	41.3417	+	20.0756	3.34668	0.672287	4.97805	6.42289e-07	6.73395e-05	0.0566499	1254
chr12	25051195	25051552	chr12_25051195_25051552_peak_39375	24.6528	+	23.2953	3.00365	0.60363	4.97598	6.49177e-07	6.79745e-05	0.0572574	1255
chr14	96726559	96727376	chr14_96726559_96727376_peak_58336	51.0607	+	64.6997	1.73583	0.34893	4.97473	6.534e-07	6.83729e-05	0.0576299	1256
chr4	37759723	37760279	chr4_37759723_37760279_peak_133070	53.0483	+	45.6065	2.06777	0.415707	4.97409	6.55537e-07	6.85526e-05	0.0578183	1257
chr12	127769261	127770059	chr12_127769261_127770059_peak_46759	74.9023	+	85.0703	1.55138	0.311929	4.97352	6.57466e-07	6.87105e-05	0.0579885	1258
chr7	132037244	132038098	chr7_132037244_132038098_peak_175075	46.2585	+	33.1382	2.46197	0.495078	4.97289	6.59611e-07	6.88906e-05	0.0581777	1259
chr1	232864186	232865024	chr1_232864186_232865024_peak_16652	44.0256	+	56.3202	1.85803	0.373649	4.97265	6.60434e-07	6.89325e-05	0.0582502	1260
chr17	46130745	46131128	chr17_46130745_46131128_peak_76059	16.3777	+	37.4563	2.52021	0.506851	4.97229	6.61674e-07	6.90179e-05	0.0583596	1261
chr3	131930541	131931189	chr3_131930541_131931189_peak_125998	44.2493	+	24.4361	2.99985	0.603428	4.97135	6.64886e-07	6.93087e-05	0.0586429	1262
chr5	56612475	56613521	chr5_56612475_56613521_peak_145195	77.7934	+	128.237	1.30841	0.263287	4.96952	6.71204e-07	6.98782e-05	0.0592002	1263
chr2	75893900	75894421	chr2_75893900_75894421_peak_94525	42.5655	+	25.316	2.90815	0.585247	4.9691	6.72636e-07	6.99828e-05	0.0593265	1264
chr11	14103101	14104415	chr11_14103101_14104415_peak_29139	22.2822	+	37.873	2.47822	0.498744	4.96892	6.73265e-07	7.00037e-05	0.0593819	1265
chr2	175447842	175448277	chr2_175447842_175448277_peak_100752	30.3326	+	22.8096	3.18304	0.640729	4.96785	6.7701e-07	7.03484e-05	0.0597123	1266
chr5	74966435	74967002	chr5_74966435_74967002_peak_146499	29.1601	+	28.7451	2.63337	0.530219	4.96657	6.81487e-07	7.07383e-05	0.0601071	1267
chr1	40064292	40064914	chr1_40064292_40064914_peak_3956	26.5292	+	18.2164	3.52812	0.710447	4.96605	6.83295e-07	7.08664e-05	0.0602666	1268
chr6	6406382	6406977	chr6_6406382_6406977_peak_154560	30.1141	+	53.6395	2.28055	0.459248	4.96582	6.84101e-07	7.08813e-05	0.0603377	1269
chr9	94445035	94445456	chr9_94445035_94445456_peak_191388	49.0348	+	17.2147	3.51708	0.708266	4.96577	6.84306e-07	7.08813e-05	0.0603558	1270
chr4	56121380	56122293	chr4_56121380_56122293_peak_134170	24.0008	+	51.2121	1.91568	0.386015	4.9627	6.95206e-07	7.19242e-05	0.0613171	1271
chrX	17768492	17769313	chrX_17768492_17769313_peak_197114	33.8169	+	32.2175	2.55765	0.515389	4.96255	6.95729e-07	7.1928e-05	0.0613633	1272
chr6	151811925	151812497	chr6_151811925_151812497_peak_164584	34.0037	+	51.6052	2.22804	0.448992	4.96232	6.96546e-07	7.19669e-05	0.0614354	1273
chr4	170827207	170827718	chr4_170827207_170827718_peak_140962	47.817	+	21.0425	3.33266	0.671701	4.96153	6.99412e-07	7.22174e-05	0.0616882	1274
chr20	18816088	18816856	chr20_18816088_18816856_peak_107423	19.3928	+	27.4053	2.73891	0.552053	4.96131	7.00179e-07	7.2251e-05	0.0617558	1275
chr2	100276300	100276807	chr2_100276300_100276807_peak_95708	64.5433	+	35.2561	2.37397	0.478599	4.96024	7.04054e-07	7.2605e-05	0.0620976	1276
chr6	7041663	7042306	chr6_7041663_7042306_peak_154628	29.4425	+	18.7382	3.53654	0.713117	4.95926	7.07617e-07	7.29265e-05	0.0624118	1277
chr15	58439008	58439768	chr15_58439008_58439768_peak_61756	34.7563	+	43.2538	2.16429	0.436576	4.95741	7.14373e-07	7.35301e-05	0.0630077	1278
chr5	82675961	82676644	chr5_82675961_82676644_peak_147147	28.9221	+	31.7673	2.5599	0.516412	4.95708	7.15604e-07	7.36086e-05	0.0631163	1279
chr11	83424748	83425335	chr11_83424748_83425335_peak_33706	71.2037	+	68.7301	1.70276	0.343701	4.95418	7.26351e-07	7.4622e-05	0.0640641	1280
chr18	6482372	6483110	chr18_6482372_6483110_peak_79607	68.0963	+	56.0559	1.89054	0.381626	4.95392	7.27347e-07	7.46775e-05	0.064152	1281
chr1	11327395	11328224	chr1_11327395_11328224_peak_1061	64.3063	+	67.6715	1.71771	0.34677	4.95345	7.29091e-07	7.4732e-05	0.0643058	1282
chr11	70105231	70105594	chr11_70105231_70105594_peak_32626	49.4411	+	21.9048	3.17941	0.641864	4.95339	7.29302e-07	7.4732e-05	0.0643245	1283
chr4	177556655	177557493	chr4_177556655_177557493_peak_141324	38.6632	+	37.597	2.26913	0.458171	4.95257	7.32389e-07	7.48662e-05	0.0645967	1284
chr8	128882576	128884035	chr8_128882576_128884035_peak_185265	40.4952	+	111.752	1.57795	0.318621	4.95243	7.32921e-07	7.48737e-05	0.0646436	1285
chr2	215472527	215473098	chr2_215472527_215473098_peak_103441	18.6364	+	14.8327	3.7282	0.75305	4.95079	7.39116e-07	7.54124e-05	0.06519	1286
chr16	13806270	13806835	chr16_13806270_13806835_peak_66916	27.7648	+	30.4591	2.57426	0.52002	4.95031	7.40937e-07	7.55511e-05	0.0653507	1287
chr18	67541290	67541851	chr18_67541290_67541851_peak_83183	49.8455	+	20.9827	3.13858	0.634093	4.94971	7.43234e-07	7.57381e-05	0.0655532	1288
chr7	106058594	106059417	chr7_106058594_106059417_peak_173465	24.5499	+	28.4593	2.68652	0.542859	4.94884	7.46575e-07	7.60312e-05	0.0658479	1289
chr12	65891430	65891807	chr12_65891430_65891807_peak_42223	24.8389	+	17.7318	3.48161	0.703564	4.94853	7.47769e-07	7.60772e-05	0.0659532	1290
chr12	9284639	9285250	chr12_9284639_9285250_peak_38323	50.6079	+	21.1559	3.1454	0.635634	4.94844	7.48102e-07	7.60772e-05	0.0659826	1291
chr1	167105351	167105941	chr1_167105351_167105941_peak_11559	66.5367	+	28.8099	2.61058	0.527564	4.94836	7.48423e-07	7.60772e-05	0.0660109	1292
chr5	106697431	106698110	chr5_106697431_106698110_peak_148380	70.0763	+	28.9562	2.68323	0.542331	4.94758	7.51417e-07	7.63267e-05	0.0662749	1293
chr11	34317861	34318572	chr11_34317861_34318572_peak_30310	39.5002	+	28.111	2.69844	0.545418	4.94748	7.5181e-07	7.63267e-05	0.0663096	1294
chr10	77141627	77142240	chr10_77141627_77142240_peak_23122	41.7496	+	32.3165	2.57784	0.521062	4.94729	7.52556e-07	7.6355e-05	0.0663754	1295
chr22	36659334	36660123	chr22_36659334_36660123_peak_115092	52.7906	+	33.2243	2.44567	0.494387	4.94686	7.54198e-07	7.64594e-05	0.0665202	1296
chr13	96366606	96367381	chr13_96366606_96367381_peak_51555	60.2026	+	38.989	2.21724	0.448284	4.94608	7.57245e-07	7.66881e-05	0.066789	1297
chr14	94142816	94143376	chr14_94142816_94143376_peak_58068	35.2727	+	19.6915	3.2954	0.666289	4.94591	7.57906e-07	7.67075e-05	0.0668473	1298
chr19	5870281	5871427	chr19_5870281_5871427_peak_84523	45.7627	+	42.208	2.11658	0.427982	4.94549	7.59517e-07	7.6823e-05	0.0669894	1299
chr12	89388396	89389172	chr12_89388396_89389172_peak_43612	31.9389	+	30.8353	2.53519	0.512654	4.94522	7.6059e-07	7.6884e-05	0.0670841	1300
chr20	38630676	38631212	chr20_38630676_38631212_peak_108713	73.9661	+	18.9714	3.31908	0.671336	4.94399	7.65403e-07	7.73227e-05	0.0675085	1301
chr10	128958134	128958852	chr10_128958134_128958852_peak_27361	25.7528	+	28.4819	2.75822	0.558024	4.94282	7.6999e-07	7.77075e-05	0.0679131	1302
chr5	115328574	115329185	chr5_115328574_115329185_peak_148957	45.0448	+	19.4607	3.29189	0.666081	4.94217	7.72585e-07	7.78674e-05	0.068142	1303
chr5	159246910	159247500	chr5_159246910_159247500_peak_152448	43.4972	+	37.4452	2.32978	0.471416	4.94209	7.72896e-07	7.78674e-05	0.0681695	1304
chr5	112457602	112458243	chr5_112457602_112458243_peak_148787	46.8487	+	37.6358	2.28868	0.463117	4.94191	7.73607e-07	7.78674e-05	0.0682321	1305
chr14	54602382	54602996	chr14_54602382_54602996_peak_55017	32.8397	+	33.1635	2.57486	0.521027	4.9419	7.73651e-07	7.78674e-05	0.068236	1306
chr10	22535481	22536274	chr10_22535481_22536274_peak_19428	46.8703	+	52.4713	2.11001	0.42701	4.94137	7.75751e-07	7.80307e-05	0.0684212	1307
chr16	24083074	24083737	chr16_24083074_24083737_peak_67680	51.9855	+	35.4166	2.48445	0.50282	4.94103	7.77099e-07	7.80703e-05	0.0685401	1308
chr1	237042754	237043244	chr1_237042754_237043244_peak_17062	39.613	+	23.3158	3.22408	0.652799	4.93886	7.85806e-07	7.88225e-05	0.0693081	1309
chr6	131335586	131335981	chr6_131335586_131335981_peak_162807	14.4646	+	14.6983	3.72218	0.75366	4.9388	7.86032e-07	7.88225e-05	0.069328	1310
chr12	113342357	113342919	chr12_113342357_113342919_peak_45548	59.1878	+	48.8049	1.99381	0.403934	4.93599	7.97455e-07	7.9919e-05	0.0703355	1311
chr5	17833341	17833966	chr5_17833341_17833966_peak_143262	45.7983	+	30.1442	2.61368	0.529531	4.93585	7.98039e-07	7.99285e-05	0.070387	1312
chr4	3209276	3209618	chr4_3209276_3209618_peak_130970	53.8844	+	31.1657	2.52591	0.511783	4.9355	7.99438e-07	7.99478e-05	0.0705104	1313
chr7	47276189	47276667	chr7_47276189_47276667_peak_169845	8.96711	+	21.7614	3.18136	0.644614	4.93529	8.00323e-07	7.99478e-05	0.0705885	1314
chr2	59268994	59269667	chr2_59268994_59269667_peak_93083	58.9136	+	27.2974	2.79549	0.566429	4.93528	8.00338e-07	7.99478e-05	0.0705898	1315
chr10	79631839	79632422	chr10_79631839_79632422_peak_23373	23.5755	+	25.965	2.79557	0.566493	4.93487	8.02038e-07	8.0035e-05	0.0707398	1316
chr1	60969835	60970461	chr1_60969835_60970461_peak_5647	74.1264	+	35.184	2.43202	0.492877	4.93433	8.04257e-07	8.018e-05	0.0709355	1317
chr14	75516424	75517082	chr14_75516424_75517082_peak_56753	16.9366	+	25.3134	2.87895	0.583459	4.93428	8.04471e-07	8.018e-05	0.0709544	1318
chr20	23853773	23854607	chr20_23853773_23854607_peak_107745	54.8832	+	65.4247	1.80554	0.365927	4.93415	8.05016e-07	8.01853e-05	0.0710024	1319
chr1	54090641	54091217	chr1_54090641_54091217_peak_5049	55.845	+	26.0242	2.85364	0.578398	4.9337	8.06865e-07	8.02878e-05	0.0711655	1320
chr11	78007307	78008129	chr11_78007307_78008129_peak_33394	57.8461	+	60.0895	1.76819	0.358393	4.93366	8.07026e-07	8.02878e-05	0.0711797	1321
chr9	32042096	32043166	chr9_32042096_32043166_peak_188471	71.7196	+	55.6693	1.9692	0.399279	4.93189	8.14364e-07	8.08702e-05	0.0718269	1322
chr7	93696772	93697182	chr7_93696772_93697182_peak_172463	44.0198	+	28.4618	2.70442	0.548425	4.93125	8.17053e-07	8.10768e-05	0.0720641	1323
chr9	90020461	90021134	chr9_90020461_90021134_peak_190964	55.8413	+	32.7473	2.4116	0.489112	4.93057	8.19902e-07	8.12721e-05	0.0723153	1324
chr4	25113901	25115055	chr4_25113901_25115055_peak_132506	33.0957	+	36.0903	2.38324	0.483636	4.92777	8.31746e-07	8.22468e-05	0.07336	1325
chr1	40398891	40399484	chr1_40398891_40399484_peak_3994	8.61651	+	24.4853	2.89811	0.588134	4.92764	8.32303e-07	8.22522e-05	0.0734091	1326
chr12	73382979	73383964	chr12_73382979_73383964_peak_42788	66.2552	+	58.2071	1.94474	0.394694	4.92722	8.34073e-07	8.23773e-05	0.0735653	1327
chr16	75460285	75460997	chr16_75460285_75460997_peak_70541	66.059	+	44.8639	2.21404	0.449389	4.92677	8.36012e-07	8.2519e-05	0.0737363	1328
chr20	1307761	1308320	chr20_1307761_1308320_peak_106179	33.6386	+	58.1358	1.91643	0.389016	4.92636	8.37776e-07	8.25934e-05	0.0738918	1329
chr17	19708342	19708864	chr17_19708342_19708864_peak_73775	86.103	+	41.9985	2.29847	0.466602	4.92597	8.39446e-07	8.27082e-05	0.0740391	1330
chr8	37724144	37724814	chr8_37724144_37724814_peak_179543	25.3525	+	29.9667	2.89474	0.587761	4.92504	8.43434e-07	8.29014e-05	0.0743909	1331
chr21	47266636	47267317	chr21_47266636_47267317_peak_113278	45.8241	+	44.7466	2.10667	0.42784	4.92396	8.48114e-07	8.32613e-05	0.0748037	1332
chr11	57211741	57212869	chr11_57211741_57212869_peak_31413	51.8931	+	63.1734	1.72059	0.349473	4.92337	8.50649e-07	8.34414e-05	0.0750272	1333
chr5	43973405	43973823	chr5_43973405_43973823_peak_144585	49.6327	+	17.3143	3.49375	0.709636	4.9233	8.50969e-07	8.34414e-05	0.0750555	1334
chr2	67483334	67483727	chr2_67483334_67483727_peak_93740	25.9344	+	29.6925	2.55108	0.518254	4.92245	8.54683e-07	8.37052e-05	0.075383	1335
chr9	75834792	75835623	chr9_75834792_75835623_peak_189874	44.4268	+	48.9989	1.9754	0.40133	4.92213	8.5609e-07	8.37928e-05	0.0755071	1336
chr1	26896694	26897364	chr1_26896694_26897364_peak_2652	46.0089	+	37.6168	2.35997	0.479505	4.92167	8.58085e-07	8.39379e-05	0.0756831	1337
chr9	132232674	132233271	chr9_132232674_132233271_peak_194786	51.6814	+	47.1446	2.01753	0.409941	4.9215	8.5884e-07	8.39615e-05	0.0757497	1338
chr7	120713551	120714108	chr7_120713551_120714108_peak_174349	25.1574	+	23.5532	2.96932	0.603443	4.92063	8.62662e-07	8.42344e-05	0.0760868	1339
chr3	128449332	128449801	chr3_128449332_128449801_peak_125709	29.2496	+	40.6156	2.26935	0.461236	4.92015	8.64793e-07	8.43507e-05	0.0762747	1340
chr12	123341830	123342295	chr12_123341830_123342295_peak_46358	31.4985	+	22.4188	2.99383	0.608487	4.92013	8.64884e-07	8.43507e-05	0.0762828	1341
chr7	104617368	104617720	chr7_104617368_104617720_peak_173328	20.5033	+	30.3606	2.59453	0.52735	4.91994	8.65706e-07	8.43806e-05	0.0763553	1342
chr14	50799601	50800227	chr14_50799601_50800227_peak_54616	54.0724	+	65.072	1.76508	0.358781	4.91967	8.6692e-07	8.44485e-05	0.0764623	1343
chr5	81314004	81314706	chr5_81314004_81314706_peak_147031	44.9005	+	39.1771	2.45035	0.498123	4.91917	8.691e-07	8.46105e-05	0.0766546	1344
chr22	45858109	45858585	chr22_45858109_45858585_peak_116180	42.3498	+	32.4878	2.419	0.491794	4.91872	8.711e-07	8.47548e-05	0.076831	1345
chr10	32615793	32616539	chr10_32615793_32616539_peak_20263	44.491	+	38.7491	2.24573	0.456638	4.91796	8.74502e-07	8.50352e-05	0.0771311	1346
chr9	113641921	113643086	chr9_113641921_113643086_peak_192948	59.0668	+	93.3745	1.57228	0.319751	4.91721	8.77866e-07	8.52763e-05	0.0774278	1347
chr13	102208893	102209451	chr13_102208893_102209451_peak_52033	43.8858	+	48.5041	2.26385	0.460396	4.91717	8.78025e-07	8.52763e-05	0.0774418	1348
chr8	116598693	116599412	chr8_116598693_116599412_peak_184156	59.0178	+	40.9221	2.262	0.460134	4.91596	8.835e-07	8.57572e-05	0.0779247	1349
chr10	80231535	80232406	chr10_80231535_80232406_peak_23446	24.5115	+	36.0424	2.29021	0.465894	4.91573	8.84515e-07	8.58048e-05	0.0780143	1350
chr2	8934872	8935705	chr2_8934872_8935705_peak_89031	49.2131	+	51.7319	1.88442	0.383414	4.91484	8.88532e-07	8.61434e-05	0.0783685	1351
chr15	56244612	56245260	chr15_56244612_56245260_peak_61530	51.608	+	38.7058	2.57144	0.523228	4.91456	8.89806e-07	8.62158e-05	0.0784809	1352
chr8	85941572	85942048	chr8_85941572_85942048_peak_182085	68.5706	+	29.6684	2.58039	0.525226	4.91291	8.97353e-07	8.68441e-05	0.0791465	1353
chr15	75001252	75001804	chr15_75001252_75001804_peak_63450	22.8386	+	14.9472	3.70797	0.754771	4.91271	8.98273e-07	8.68818e-05	0.0792277	1354
chr2	139092475	139093084	chr2_139092475_139093084_peak_98230	69.9966	+	43.0382	2.145	0.436675	4.91212	9.00975e-07	8.70916e-05	0.079466	1355
chr18	71821835	71822388	chr18_71821835_71822388_peak_83360	33.648	+	17.3297	3.46027	0.704792	4.90964	9.1245e-07	8.81487e-05	0.0804781	1356
chr5	998849	999425	chr5_998849_999425_peak_142143	12.6574	+	19.3057	3.48894	0.710716	4.90904	9.15222e-07	8.83643e-05	0.0807226	1357
chr8	123011856	123012408	chr8_123011856_123012408_peak_184761	78.9285	+	45.5279	2.13618	0.435262	4.90781	9.21008e-07	8.88181e-05	0.0812329	1358
chr7	18356884	18357761	chr7_18356884_18357761_peak_167520	32.9501	+	25.1975	2.78623	0.567877	4.9064	9.2762e-07	8.93504e-05	0.0818161	1359
chr14	75616738	75617143	chr14_75616738_75617143_peak_56769	30.865	+	29.5926	2.59355	0.528629	4.90618	9.28658e-07	8.93625e-05	0.0819077	1360
chr7	17586054	17586634	chr7_17586054_17586634_peak_167446	69.6541	+	28.256	2.61814	0.533646	4.90614	9.28839e-07	8.93625e-05	0.0819236	1361
chr9	134573353	134573980	chr9_134573353_134573980_peak_195059	31.1596	+	29.1276	2.58228	0.526428	4.90528	9.32922e-07	8.96499e-05	0.0822837	1362
chr12	16391421	16392076	chr12_16391421_16392076_peak_38881	60.6787	+	44.5274	2.18755	0.445982	4.90503	9.34113e-07	8.97116e-05	0.0823888	1363
chr5	71178556	71179718	chr5_71178556_71179718_peak_146135	36.0716	+	57.1928	1.79769	0.366522	4.90473	9.35545e-07	8.97964e-05	0.0825151	1364
chr7	153990528	153991022	chr7_153990528_153991022_peak_176571	46.035	+	16.9282	3.47827	0.709274	4.90399	9.39101e-07	9.00848e-05	0.0828287	1365
chr1	231581717	231582378	chr1_231581717_231582378_peak_16543	55.3181	+	42.7283	2.16334	0.441163	4.90372	9.40391e-07	9.01557e-05	0.0829425	1366
chr8	66876906	66877418	chr8_66876906_66877418_peak_181049	38.8672	+	18.6432	3.29098	0.671151	4.90348	9.41522e-07	9.02112e-05	0.0830422	1367
chr3	116230915	116231506	chr3_116230915_116231506_peak_124688	64.7251	+	28.1067	2.60831	0.532071	4.90218	9.47796e-07	9.07592e-05	0.0835956	1368
chr5	172392487	172393046	chr5_172392487_172393046_peak_153247	46.8302	+	29.7774	2.60236	0.53106	4.90032	9.56826e-07	9.15168e-05	0.0843921	1369
chr7	100101647	100102067	chr7_100101647_100102067_peak_172913	36.5966	+	29.4642	2.5392	0.518227	4.89979	9.59411e-07	9.17104e-05	0.08462	1370
chr1	184337189	184337803	chr1_184337189_184337803_peak_12975	23.043	+	27.4025	2.84507	0.580673	4.89961	9.60284e-07	9.17402e-05	0.084697	1371
chr8	124628891	124629250	chr8_124628891_124629250_peak_184910	20.7154	+	23.5099	2.96246	0.604652	4.89945	9.61058e-07	9.17579e-05	0.0847653	1372
chr4	20433330	20434301	chr4_20433330_20434301_peak_132185	46.4071	+	58.0971	1.89405	0.386592	4.89934	9.61591e-07	9.17579e-05	0.0848123	1373
chr22	33327875	33328771	chr22_33327875_33328771_peak_114843	67.0776	+	28.1563	2.6307	0.536969	4.89917	9.62401e-07	9.17816e-05	0.0848838	1374
chr7	117603627	117604065	chr7_117603627_117604065_peak_174201	21.4553	+	14.5612	3.69672	0.754633	4.8987	9.64742e-07	9.19512e-05	0.0850902	1375
chr16	17364466	17365127	chr16_17364466_17365127_peak_67196	21.9781	+	28.0439	2.66388	0.543819	4.89846	9.65898e-07	9.20078e-05	0.0851922	1376
chr8	48410698	48411938	chr8_48410698_48411938_peak_180103	36.9042	+	36.4348	2.34259	0.478252	4.89824	9.66996e-07	9.20242e-05	0.085289	1377
chr3	97093906	97094272	chr3_97093906_97094272_peak_123372	47.5962	+	14.496	3.69647	0.754659	4.8982	9.67195e-07	9.20242e-05	0.0853066	1378
chr5	31938910	31939692	chr5_31938910_31939692_peak_143570	24.7281	+	32.2209	2.46297	0.502855	4.89798	9.68285e-07	9.20743e-05	0.0854027	1379
chr2	227535691	227536475	chr2_227535691_227536475_peak_104588	37.4893	+	37.1785	2.26214	0.461874	4.89774	9.69473e-07	9.21337e-05	0.0855075	1380
chr7	7834901	7835719	chr7_7834901_7835719_peak_166966	30.6902	+	35.1842	2.3456	0.479012	4.89674	9.7438e-07	9.24389e-05	0.0859403	1381
chr12	79827363	79828083	chr12_79827363_79828083_peak_43173	51.2071	+	50.498	1.97288	0.40291	4.89656	9.75282e-07	9.24709e-05	0.0860199	1382
chr9	92171302	92172002	chr9_92171302_92172002_peak_191195	64.5062	+	42.7585	2.15674	0.440492	4.89621	9.77021e-07	9.25821e-05	0.0861732	1383
chr20	46827362	46828346	chr20_46827362_46828346_peak_109369	52.9719	+	105.379	1.37057	0.279945	4.89584	9.78853e-07	9.27019e-05	0.0863348	1384
chr1	175236844	175237467	chr1_175236844_175237467_peak_12236	68.8999	+	74.0126	1.6907	0.345345	4.8957	9.7956e-07	9.27153e-05	0.0863972	1385
chr14	59331436	59332618	chr14_59331436_59332618_peak_55392	47.1706	+	101.801	1.38643	0.283234	4.895	9.83032e-07	9.29363e-05	0.0867035	1386
chr3	38231762	38232416	chr3_38231762_38232416_peak_119504	29.2566	+	19.851	3.25072	0.664229	4.89397	9.88208e-07	9.33717e-05	0.08716	1387
chr1	19555894	19556904	chr1_19555894_19556904_peak_1827	55.7852	+	43.6917	2.12662	0.43455	4.89383	9.889e-07	9.33831e-05	0.087221	1388
chr3	32648830	32649518	chr3_32648830_32649518_peak_119094	39.7245	+	23.8907	2.96462	0.605855	4.89327	9.91731e-07	9.35964e-05	0.0874706	1389
chr4	39473886	39474467	chr4_39473886_39474467_peak_133231	63.541	+	55.7072	1.97262	0.403259	4.8917	9.99698e-07	9.42396e-05	0.0881734	1390
chr22	25939123	25939370	chr22_25939123_25939370_peak_114162	17.5653	+	19.5754	3.27359	0.669317	4.89094	1.00354e-06	9.45471e-05	0.0885122	1391
chr2	107839003	107839368	chr2_107839003_107839368_peak_96245	62.606	+	18.7577	3.28674	0.672035	4.89072	1.00467e-06	9.45994e-05	0.0886121	1392
chr3	65388230	65388726	chr3_65388230_65388726_peak_121855	66.274	+	36.0231	2.4279	0.49663	4.88874	1.01483e-06	9.53363e-05	0.089508	1393
chr2	102588128	102588573	chr2_102588128_102588573_peak_95955	8.3737	+	22.8091	2.96646	0.60691	4.88781	1.01964e-06	9.57097e-05	0.089932	1394
chr2	158333805	158334207	chr2_158333805_158334207_peak_99388	59.7248	+	19.1183	3.26228	0.667456	4.88763	1.02056e-06	9.57097e-05	0.0900134	1395
chr5	39458959	39459817	chr5_39458959_39459817_peak_144263	51.6542	+	30.9585	2.47065	0.505519	4.88735	1.022e-06	9.579e-05	0.0901406	1396
chr3	129413931	129414467	chr3_129413931_129414467_peak_125820	65.3292	+	30.8924	2.48149	0.507834	4.88642	1.02685e-06	9.61892e-05	0.0905681	1397
chr2	225107244	225107689	chr2_225107244_225107689_peak_104373	57.5758	+	31.5011	2.65764	0.543895	4.88631	1.02746e-06	9.61911e-05	0.0906217	1398
chr1	182564914	182565645	chr1_182564914_182565645_peak_12789	17.4131	+	25.9306	2.74588	0.562044	4.88553	1.0315e-06	9.6361e-05	0.0909785	1399
chr4	54721234	54722630	chr4_54721234_54722630_peak_134050	57.1536	+	107.687	1.36381	0.279154	4.88551	1.03163e-06	9.6361e-05	0.0909897	1400
chr11	100147696	100148153	chr11_100147696_100148153_peak_34656	21.2601	+	25.608	2.8369	0.580701	4.8853	1.03272e-06	9.64075e-05	0.0910856	1401
chr10	86466406	86467184	chr10_86466406_86467184_peak_23908	70.5894	+	31.2019	2.64539	0.541514	4.88517	1.0334e-06	9.64165e-05	0.0911461	1402
chr8	124697181	124697920	chr8_124697181_124697920_peak_184921	28.3041	+	47.6812	2.02323	0.414216	4.88447	1.03708e-06	9.66071e-05	0.0914702	1403
chr11	130686306	130687832	chr11_130686306_130687832_peak_37234	23.1169	+	56.2288	1.82862	0.374378	4.88443	1.03731e-06	9.66071e-05	0.0914903	1404
chr1	236738764	236739643	chr1_236738764_236739643_peak_17034	33.0695	+	33.3859	2.38159	0.487599	4.88433	1.03781e-06	9.66071e-05	0.0915347	1405
chr15	46926857	46927427	chr15_46926857_46927427_peak_60938	37.0185	+	27.0873	2.67755	0.548205	4.88421	1.03842e-06	9.66095e-05	0.0915891	1406
chr14	50504736	50505863	chr14_50504736_50505863_peak_54597	63.8035	+	77.4557	1.57229	0.321932	4.88391	1.04005e-06	9.66707e-05	0.0917323	1407
chr2	29406704	29407384	chr2_29406704_29407384_peak_90884	22.3637	+	20.2711	3.28425	0.67247	4.88386	1.04026e-06	9.66707e-05	0.0917513	1408
chr3	31935758	31936135	chr3_31935758_31936135_peak_119010	23.6369	+	22.2875	3.11469	0.637768	4.88373	1.041e-06	9.6684e-05	0.0918161	1409
chr4	57538009	57538512	chr4_57538009_57538512_peak_134298	20.8902	+	19.0612	3.25959	0.667563	4.88283	1.04574e-06	9.70312e-05	0.0922342	1410
chr8	57132745	57133643	chr8_57132745_57133643_peak_180535	67.1258	+	59.4924	1.79705	0.368036	4.8828	1.04592e-06	9.70312e-05	0.0922504	1411
chr8	104914127	104914896	chr8_104914127_104914896_peak_183575	76.5664	+	59.4401	1.83125	0.37513	4.88163	1.05212e-06	9.74854e-05	0.0927966	1412
chr17	38755163	38756022	chr17_38755163_38756022_peak_75216	61.7964	+	63.8563	1.75593	0.359704	4.88161	1.05225e-06	9.74854e-05	0.0928089	1413
chrX	47569300	47570008	chrX_47569300_47570008_peak_198568	46.1936	+	29.4806	2.66514	0.545963	4.88154	1.05261e-06	9.74854e-05	0.09284	1414
chr16	82096041	82096693	chr16_82096041_82096693_peak_71019	47.4654	+	71.5471	1.66777	0.341671	4.88122	1.05433e-06	9.75901e-05	0.0929923	1415
chr1	161742164	161742688	chr1_161742164_161742688_peak_11124	35.3048	+	20.6111	3.10347	0.635876	4.88063	1.05748e-06	9.78255e-05	0.0932694	1416
chr1	184792202	184792812	chr1_184792202_184792812_peak_13017	32.1444	+	26.2015	3.04901	0.624857	4.87954	1.06333e-06	9.82559e-05	0.0937857	1417
chr8	4954140	4954646	chr8_4954140_4954646_peak_177104	54.4823	+	23.1696	3.00387	0.615634	4.87931	1.06457e-06	9.83151e-05	0.0938953	1418
chr2	123226630	123227749	chr2_123226630_123227749_peak_97330	47.7375	+	53.6082	1.84502	0.378152	4.87904	1.06602e-06	9.83617e-05	0.0940232	1419
chr5	32042589	32043184	chr5_32042589_32043184_peak_143590	37.6736	+	40.4863	2.12765	0.436095	4.87888	1.06691e-06	9.83617e-05	0.0941014	1420
chr10	97160427	97160938	chr10_97160427_97160938_peak_24770	39.7478	+	26.9797	2.68868	0.551097	4.87877	1.06748e-06	9.83617e-05	0.0941519	1421
chr4	57960420	57961427	chr4_57960420_57961427_peak_134344	55.7489	+	194.146	1.19413	0.244834	4.87731	1.07543e-06	9.90385e-05	0.0948531	1422
chr11	112245198	112245754	chr11_112245198_112245754_peak_35682	36.6126	+	36.6181	2.25581	0.462629	4.87607	1.08221e-06	9.96067e-05	0.0954511	1423
chr3	43741663	43742274	chr3_43741663_43742274_peak_119904	27.5897	+	18.8592	3.26246	0.669143	4.87558	1.08491e-06	9.97977e-05	0.0956887	1424
chr12	112226001	112226733	chr12_112226001_112226733_peak_45490	45.5819	+	36.0328	2.33016	0.477948	4.87534	1.08623e-06	9.97977e-05	0.0958054	1425
chr11	91864453	91865126	chr11_91864453_91865126_peak_34162	60.3394	+	44.1905	2.17814	0.446769	4.87531	1.08636e-06	9.97977e-05	0.0958168	1426
chr1	206973677	206974452	chr1_206973677_206974452_peak_14485	45.0643	+	34.9721	2.34065	0.48011	4.87525	1.08673e-06	9.97977e-05	0.0958494	1427
chr5	61834335	61834807	chr5_61834335_61834807_peak_145582	65.5886	+	25.1128	2.96739	0.608681	4.87511	1.08747e-06	9.9806e-05	0.0959152	1428
chr2	18627123	18627831	chr2_18627123_18627831_peak_89840	43.0409	+	24.4315	2.83769	0.582089	4.87501	1.08804e-06	9.9806e-05	0.095965	1429
chr12	86563743	86564252	chr12_86563743_86564252_peak_43477	50.2657	+	19.9872	3.24469	0.665642	4.87452	1.09071e-06	9.98827e-05	0.0962003	1430
chr10	18348503	18349569	chr10_18348503_18349569_peak_19154	36.7415	+	37.1131	2.54659	0.522539	4.87349	1.09645e-06	0.000100203	0.0967066	1431
chrX	74352475	74353436	chrX_74352475_74353436_peak_199410	20.1901	+	29.4783	2.53274	0.519735	4.87315	1.09833e-06	0.000100223	0.0968726	1432
chr8	91479283	91480494	chr8_91479283_91480494_peak_182351	66.261	+	78.1105	1.70913	0.350726	4.87312	1.09848e-06	0.000100223	0.096886	1433
chr6	157310090	157310630	chr6_157310090_157310630_peak_165041	56.3185	+	33.926	2.3836	0.489137	4.87308	1.09871e-06	0.000100223	0.0969064	1434
chr9	93822077	93822476	chr9_93822077_93822476_peak_191314	45.9792	+	33.8841	2.32959	0.47808	4.8728	1.1003e-06	0.000100312	0.0970463	1435
chr5	127035740	127036374	chr5_127035740_127036374_peak_149781	31.5189	+	30.5057	2.47607	0.508191	4.87231	1.10299e-06	0.000100501	0.0972837	1436
chr8	61466725	61467203	chr8_61466725_61467203_peak_180816	41.2208	+	31.0659	2.45862	0.50478	4.87068	1.11213e-06	0.000101165	0.0980903	1437
chr2	42141356	42141850	chr2_42141356_42141850_peak_91801	17.9928	+	18.4207	3.27413	0.672299	4.87005	1.11571e-06	0.000101434	0.0984058	1438
chr11	32584770	32585370	chr11_32584770_32585370_peak_30150	52.4394	+	34.1248	2.35338	0.483313	4.86927	1.1201e-06	0.000101725	0.098793	1439
chr18	9992405	9993392	chr18_9992405_9993392_peak_79928	66.7819	+	88.3305	1.53322	0.314877	4.86926	1.12015e-06	0.000101725	0.0987972	1440
chr6	165859767	165860342	chr6_165859767_165860342_peak_165742	27.3785	+	14.9909	3.6834	0.756618	4.86824	1.12598e-06	0.00010214	0.0993111	1441
chr1	22740686	22741291	chr1_22740686_22741291_peak_2196	20.8873	+	43.0673	2.14722	0.44113	4.86754	1.12997e-06	0.000102446	0.0996637	1442
chr20	5628480	5629066	chr20_5628480_5629066_peak_106571	56.1656	+	33.7871	2.3532	0.483732	4.86469	1.14636e-06	0.000103874	0.101109	1443
chr3	183004877	183005653	chr3_183004877_183005653_peak_129369	22.6853	+	53.8995	1.85853	0.382081	4.86423	1.14905e-06	0.000104061	0.101347	1444
chr1	61952168	61953097	chr1_61952168_61953097_peak_5714	45.2437	+	37.2899	2.23065	0.458602	4.86402	1.15028e-06	0.000104114	0.101455	1445
chr10	54197772	54198395	chr10_54197772_54198395_peak_21520	29.9406	+	36.4651	2.3163	0.476268	4.86344	1.15362e-06	0.000104355	0.101749	1446
chr10	7676027	7676805	chr10_7676027_7676805_peak_18412	71.8244	+	51.5202	1.92255	0.395314	4.86334	1.15422e-06	0.000104355	0.101802	1447
chr4	152461923	152463243	chr4_152461923_152463243_peak_139824	61.156	+	145.923	1.2213	0.25116	4.86262	1.15843e-06	0.000104678	0.102173	1448
chr1	170306232	170307001	chr1_170306232_170307001_peak_11835	61.0274	+	29.63	2.51132	0.516486	4.86231	1.16021e-06	0.00010471	0.102331	1449
chr1	16691333	16691913	chr1_16691333_16691913_peak_1586	44.2244	+	80.3439	1.66291	0.342005	4.86225	1.1606e-06	0.00010471	0.102365	1450
chr7	46639995	46640374	chr7_46639995_46640374_peak_169778	42.5002	+	29.5172	2.59318	0.533331	4.86223	1.16071e-06	0.00010471	0.102375	1451
chr6	30001149	30001531	chr6_30001149_30001531_peak_156522	62.2953	+	18.6928	3.2753	0.673651	4.86201	1.16199e-06	0.000104768	0.102488	1452
chr9	126717019	126717705	chr9_126717019_126717705_peak_194181	36.0508	+	30.514	2.47017	0.508143	4.86117	1.16696e-06	0.000105158	0.102926	1453
chr20	10485505	10486240	chr20_10485505_10486240_peak_106910	34.4675	+	38.2971	2.27081	0.46717	4.86078	1.16926e-06	0.000105308	0.103129	1454
chr2	38445639	38446275	chr2_38445639_38446275_peak_91512	48.1258	+	39.5311	2.13763	0.439819	4.86025	1.17241e-06	0.000105503	0.103406	1455
chr9	120458342	120458949	chr9_120458342_120458949_peak_193686	43.2911	+	18.4495	3.27949	0.6748	4.85995	1.17415e-06	0.000105541	0.10356	1456
chr9	92757264	92757851	chr9_92757264_92757851_peak_191249	28.1941	+	52.1755	2.26693	0.466468	4.85977	1.17522e-06	0.000105541	0.103655	1457
chr2	199037755	199038408	chr2_199037755_199038408_peak_102387	59.2516	+	31.7457	2.59148	0.533353	4.85884	1.18078e-06	0.000105937	0.104145	1458
chr10	37304469	37305217	chr10_37304469_37305217_peak_20646	29.6759	+	21.2122	3.10974	0.640065	4.85848	1.18292e-06	0.000106053	0.104334	1459
chr11	123416854	123417685	chr11_123416854_123417685_peak_36679	51.9711	+	48.2768	2.0728	0.426643	4.85839	1.18343e-06	0.000106053	0.104378	1460
chr11	95432221	95432708	chr11_95432221_95432708_peak_34436	30.6892	+	25.1962	2.79965	0.576263	4.85829	1.18403e-06	0.000106053	0.104431	1461
chr1	5701833	5702984	chr1_5701833_5702984_peak_415	29.9793	+	39.9709	2.20666	0.454297	4.85731	1.18988e-06	0.000106489	0.104948	1462
chr8	123856785	123857470	chr8_123856785_123857470_peak_184823	48.6796	+	27.4222	2.68442	0.552661	4.85726	1.1902e-06	0.000106489	0.104975	1463
chr10	92809511	92810476	chr10_92809511_92810476_peak_24435	43.5532	+	69.4573	1.71062	0.352237	4.85644	1.19516e-06	0.000106875	0.105413	1464
chr16	68315505	68316041	chr16_68315505_68316041_peak_69943	45.3389	+	23.0121	2.99296	0.616339	4.85603	1.19763e-06	0.00010701	0.105631	1465
chr12	5244093	5245113	chr12_5244093_5245113_peak_37972	35.2474	+	46.7071	2.10312	0.433155	4.85535	1.20172e-06	0.000107169	0.105992	1466
chr1	97528922	97529569	chr1_97528922_97529569_peak_8121	44.2556	+	24.1093	2.99176	0.616202	4.85517	1.20283e-06	0.000107209	0.106089	1467
chr7	93281911	93282944	chr7_93281911_93282944_peak_172432	35.6816	+	45.6873	2.13128	0.439083	4.85394	1.21034e-06	0.000107761	0.106752	1468
chr16	12737593	12738280	chr16_12737593_12738280_peak_66864	19.9819	+	22.6398	2.98186	0.614447	4.85292	1.21658e-06	0.000108199	0.107303	1469
chr7	34135633	34136296	chr7_34135633_34136296_peak_168684	63.4502	+	53.6269	1.91612	0.394947	4.85159	1.22474e-06	0.000108856	0.108022	1470
chr1	22621722	22622237	chr1_22621722_22622237_peak_2177	11.1686	+	17.1314	3.42797	0.706579	4.8515	1.2253e-06	0.000108856	0.108071	1471
chr11	109734575	109735267	chr11_109734575_109735267_peak_35408	30.4742	+	29.7128	2.56331	0.528408	4.85101	1.22836e-06	0.00010901	0.108341	1472
chr3	164061632	164062643	chr3_164061632_164062643_peak_128288	69.882	+	65.9826	1.67801	0.346009	4.84961	1.23703e-06	0.000109719	0.109106	1473
chr1	104802500	104803178	chr1_104802500_104803178_peak_8475	30.1578	+	20.2306	3.08862	0.636936	4.84918	1.2397e-06	0.000109896	0.109341	1474
chr5	157856571	157857633	chr5_157856571_157857633_peak_152294	27.4041	+	49.9876	2.05006	0.422779	4.84901	1.24082e-06	0.000109936	0.10944	1475
chr21	48100503	48101128	chr21_48100503_48101128_peak_113363	51.7837	+	40.1312	2.18338	0.45033	4.84841	1.24457e-06	0.00011015	0.109771	1476
chr8	26243102	26243594	chr8_26243102_26243594_peak_178696	19.3193	+	31.2064	2.55127	0.526263	4.84791	1.24768e-06	0.000110365	0.110046	1477
chr18	12571578	12572113	chr18_12571578_12572113_peak_80155	48.8028	+	24.0226	2.83779	0.585384	4.84773	1.24882e-06	0.000110406	0.110146	1478
chr7	143657792	143658661	chr7_143657792_143658661_peak_175957	28.6797	+	30.5692	2.46978	0.509497	4.84749	1.25035e-06	0.000110482	0.110281	1479
chr19	35629802	35630881	chr19_35629802_35630881_peak_86447	43.7841	+	82.9182	1.68294	0.34722	4.84688	1.25418e-06	0.000110711	0.110619	1480
chr11	15330611	15331417	chr11_15330611_15331417_peak_29241	23.9235	+	21.088	3.13817	0.647464	4.84686	1.2543e-06	0.000110711	0.11063	1481
chr19	51631876	51633401	chr19_51631876_51633401_peak_87992	29.6586	+	100.949	1.42959	0.294963	4.84666	1.25559e-06	0.000110718	0.110743	1482
chr5	150142611	150143498	chr5_150142611_150143498_peak_151788	29.1673	+	59.0955	1.7723	0.365675	4.84663	1.25574e-06	0.000110718	0.110756	1483
chr13	30012846	30013205	chr13_30012846_30013205_peak_47961	15.1237	+	22.8128	2.95857	0.610466	4.84641	1.25718e-06	0.000110785	0.110883	1484
chr14	93470516	93471005	chr14_93470516_93471005_peak_58007	21.6814	+	26.7246	2.72066	0.561557	4.84485	1.26705e-06	0.000111596	0.111754	1485
chr4	15708686	15709314	chr4_15708686_15709314_peak_131890	42.2726	+	41.1745	2.15592	0.445113	4.84353	1.27552e-06	0.00011228	0.1125	1486
chr2	112791238	112791528	chr2_112791238_112791528_peak_96697	31.672	+	16.4279	3.44419	0.711264	4.84235	1.28315e-06	0.000112892	0.113174	1487
chr8	107636775	107637801	chr8_107636775_107637801_peak_183767	69.1028	+	63.3466	1.71471	0.354154	4.84171	1.28729e-06	0.000113195	0.113539	1488
chr7	100379590	100380467	chr7_100379590_100380467_peak_172950	26.032	+	29.7287	2.53406	0.523403	4.8415	1.28861e-06	0.00011325	0.113656	1489
chr15	91373863	91374575	chr15_91373863_91374575_peak_64888	44.94	+	34.8047	2.46302	0.508781	4.84103	1.29169e-06	0.000113426	0.113927	1490
chr12	13083474	13084317	chr12_13083474_13084317_peak_38629	46.5471	+	40.3357	2.23502	0.46169	4.84094	1.29226e-06	0.000113426	0.113977	1491
chr5	67111350	67112323	chr5_67111350_67112323_peak_145896	26.8911	+	32.1653	2.5032	0.517467	4.8374	1.31545e-06	0.0001153	0.116023	1492
chr2	233816359	233817022	chr2_233816359_233817022_peak_105117	44.0292	+	23.9219	2.86569	0.592462	4.83691	1.3187e-06	0.000115523	0.11631	1493
chr1	77416743	77417201	chr1_77416743_77417201_peak_6686	61.0424	+	40.2393	2.16735	0.448126	4.83648	1.32159e-06	0.000115678	0.116565	1494
chr7	3115037	3115791	chr7_3115037_3115791_peak_166586	35.3723	+	20.713	3.06975	0.634758	4.83609	1.32418e-06	0.000115787	0.116792	1495
chr4	38110893	38111768	chr4_38110893_38111768_peak_133121	38.7946	+	30.0597	2.51718	0.520514	4.83596	1.32507e-06	0.000115787	0.116872	1496
chr21	35572642	35573031	chr21_35572642_35573031_peak_112122	45.7189	+	27.6556	2.58571	0.534772	4.83517	1.3303e-06	0.000115979	0.117332	1497
chr11	112820680	112821456	chr11_112820680_112821456_peak_35720	57.7639	+	33.4848	2.37596	0.491465	4.83446	1.3351e-06	0.000116336	0.117756	1498
chr16	55562786	55563406	chr16_55562786_55563406_peak_68994	56.3464	+	31.1975	2.48403	0.513872	4.83395	1.33853e-06	0.000116512	0.118058	1499
chr8	85898113	85898702	chr8_85898113_85898702_peak_182083	45.3163	+	19.7168	3.26088	0.674607	4.83375	1.33982e-06	0.000116561	0.118172	1500
chr15	61341020	61341795	chr15_61341020_61341795_peak_62022	70.0149	+	76.2011	1.6573	0.342897	4.83322	1.34341e-06	0.000116749	0.118489	1501
chr10	55596073	55596758	chr10_55596073_55596758_peak_21583	57.5867	+	40.6528	2.09562	0.433625	4.83279	1.34635e-06	0.000116942	0.118748	1502
chr16	53714557	53715043	chr16_53714557_53715043_peak_68913	27.8458	+	23.9282	2.85956	0.591714	4.83268	1.34706e-06	0.000116942	0.118811	1503
chr8	129961964	129962627	chr8_129961964_129962627_peak_185377	61.1314	+	37.4598	2.36456	0.489314	4.8324	1.34899e-06	0.000116985	0.118981	1504
chr3	100898470	100898900	chr3_100898470_100898900_peak_123726	31.2973	+	31.5596	2.43625	0.50418	4.8321	1.351e-06	0.000117097	0.119158	1505
chr5	33853084	33853644	chr5_33853084_33853644_peak_143769	26.1105	+	26.6385	2.84643	0.589229	4.83077	1.36009e-06	0.000117823	0.11996	1506
chr15	42661246	42661973	chr15_42661246_42661973_peak_60636	17.6802	+	28.9388	2.64336	0.547223	4.8305	1.36192e-06	0.000117919	0.120121	1507
chr6	110260761	110261383	chr6_110260761_110261383_peak_161322	62.5882	+	21.6145	2.98901	0.618913	4.82945	1.36909e-06	0.000118477	0.120754	1508
chr18	45944278	45945063	chr18_45944278_45945063_peak_81871	61.4992	+	31.0779	2.52685	0.523416	4.82761	1.38179e-06	0.000119415	0.121874	1509
chr9	101567668	101568203	chr9_101567668_101568203_peak_192069	53.2077	+	34.3771	2.33249	0.483161	4.82755	1.3822e-06	0.000119415	0.12191	1510
chr20	39876974	39877781	chr20_39876974_39877781_peak_108814	39.2769	+	44.736	1.9829	0.410811	4.8268	1.38742e-06	0.00011962	0.122371	1511
chr12	27258630	27259690	chr12_27258630_27259690_peak_39576	64.9016	+	73.8427	1.59272	0.330017	4.82619	1.39171e-06	0.000119749	0.122749	1512
chr2	219034321	219035024	chr2_219034321_219035024_peak_103859	37.2729	+	20.0949	3.0752	0.637213	4.82602	1.39292e-06	0.000119749	0.122855	1513
chr2	21643457	21644032	chr2_21643457_21644032_peak_90158	38.9324	+	22.2323	2.96096	0.613542	4.82601	1.39294e-06	0.000119749	0.122858	1514
chr12	112908695	112909243	chr12_112908695_112909243_peak_45537	26.5242	+	32.299	2.50712	0.519503	4.82599	1.39308e-06	0.000119749	0.12287	1515
chr1	90189371	90189879	chr1_90189371_90189879_peak_7553	32.4406	+	22.2854	2.93304	0.607762	4.82596	1.39331e-06	0.000119749	0.12289	1516
chr16	51911539	51912024	chr16_51911539_51912024_peak_68803	20.658	+	23.3297	2.89044	0.598973	4.82565	1.39546e-06	0.000119862	0.123079	1517
chr7	42293781	42294337	chr7_42293781_42294337_peak_169358	51.4887	+	25.7043	2.72666	0.565046	4.82556	1.39608e-06	0.000119862	0.123135	1518
chr3	64068393	64069535	chr3_64068393_64069535_peak_121688	38.8745	+	75.7617	1.90277	0.394348	4.8251	1.39932e-06	0.000120077	0.12342	1519
chr11	31990256	31991187	chr11_31990256_31991187_peak_30090	88.0711	+	60.7176	1.78621	0.370211	4.82485	1.40111e-06	0.000120144	0.123578	1520
chr1	40418168	40418627	chr1_40418168_40418627_peak_3998	21.6199	+	20.239	3.07607	0.637558	4.82477	1.40163e-06	0.000120144	0.123624	1521
chr2	108684417	108685089	chr2_108684417_108685089_peak_96288	37.2328	+	20.7809	3.12102	0.646887	4.82468	1.40231e-06	0.000120144	0.123684	1522
chr6	138049820	138050548	chr6_138049820_138050548_peak_163403	43.4477	+	73.2579	1.64733	0.341502	4.82377	1.40869e-06	0.000120627	0.124246	1523
chr20	32380626	32381733	chr20_32380626_32381733_peak_108134	25.9795	+	46.3504	1.94818	0.403889	4.82356	1.4102e-06	0.000120649	0.12438	1524
chr15	84639084	84639562	chr15_84639084_84639562_peak_64311	52.5219	+	20.1164	3.10936	0.64463	4.82347	1.41079e-06	0.000120649	0.124432	1525
chr5	79288765	79289634	chr5_79288765_79289634_peak_146894	19.8956	+	32.1772	2.459	0.509804	4.82342	1.41116e-06	0.000120649	0.124464	1526
chr22	35902030	35902715	chr22_35902030_35902715_peak_114998	49.9059	+	41.3221	2.18055	0.452162	4.82249	1.41778e-06	0.000121109	0.125048	1527
chr6	136900931	136901398	chr6_136900931_136901398_peak_163296	22.703	+	22.3347	2.93336	0.608283	4.82236	1.4187e-06	0.000121109	0.125129	1528
chr11	104232455	104233185	chr11_104232455_104233185_peak_35070	39.3899	+	27.47	2.8633	0.593756	4.82235	1.41875e-06	0.000121109	0.125134	1529
chr1	68083958	68085168	chr1_68083958_68085168_peak_6217	59.3117	+	113.123	1.35616	0.281244	4.82201	1.4212e-06	0.000121254	0.12535	1530
chr6	139174279	139175005	chr6_139174279_139175005_peak_163509	52.7394	+	43.8311	2.20125	0.456527	4.82172	1.42323e-06	0.000121364	0.125529	1531
chr2	102645040	102645267	chr2_102645040_102645267_peak_95969	16.8731	+	19.3747	3.24347	0.672734	4.82132	1.42611e-06	0.000121546	0.125783	1532
chr2	178618471	178619613	chr2_178618471_178619613_peak_101028	68.9238	+	164.807	1.23759	0.256704	4.82109	1.42776e-06	0.000121623	0.125929	1533
chr7	100041910	100042828	chr7_100041910_100042828_peak_172899	57.4408	+	50.8815	1.91567	0.39736	4.82099	1.4285e-06	0.000121623	0.125994	1534
chr1	60022181	60022597	chr1_60022181_60022597_peak_5567	21.2837	+	17.9176	3.42611	0.710713	4.82067	1.43075e-06	0.000121751	0.126192	1535
chr2	136943551	136944156	chr2_136943551_136944156_peak_98137	31.4126	+	20.0734	3.07145	0.63753	4.81774	1.45194e-06	0.000123426	0.128061	1536
chr7	117029392	117029907	chr7_117029392_117029907_peak_174160	14.4097	+	13.8441	3.64662	0.756942	4.81757	1.45316e-06	0.000123465	0.128168	1537
chr14	79251365	79252161	chr14_79251365_79252161_peak_57072	31.4346	+	33.3378	2.33744	0.485305	4.81642	1.46153e-06	0.000124051	0.128907	1538
chr7	94316955	94317634	chr7_94316955_94317634_peak_172526	48.5796	+	30.7604	2.44611	0.50787	4.81642	1.46157e-06	0.000124051	0.12891	1539
chr7	151112759	151113283	chr7_151112759_151113283_peak_176342	25.5466	+	21.6659	2.95511	0.61367	4.81547	1.46857e-06	0.000124517	0.129528	1540
chr16	3907284	3907727	chr16_3907284_3907727_peak_66253	45.2533	+	25.0705	2.727	0.566301	4.81546	1.46858e-06	0.000124517	0.129528	1541
chr19	32508250	32509471	chr19_32508250_32509471_peak_86237	67.7702	+	127.054	1.29588	0.269133	4.81503	1.47177e-06	0.000124723	0.12981	1542
chr3	4588192	4588773	chr3_4588192_4588773_peak_116945	46.6206	+	29.3756	2.65047	0.550681	4.81309	1.48617e-06	0.000125809	0.13108	1543
chr5	6644860	6645457	chr5_6644860_6645457_peak_142425	56.2109	+	32.8885	2.39716	0.49806	4.81299	1.4869e-06	0.000125809	0.131144	1544
chr9	134607441	134607850	chr9_134607441_134607850_peak_195066	49.3011	+	25.5084	2.72828	0.566882	4.81277	1.4885e-06	0.00012588	0.131286	1545
chr9	102207599	102208443	chr9_102207599_102208443_peak_192142	45.088	+	39.6291	2.28806	0.475439	4.81252	1.49041e-06	0.000125976	0.131454	1546
chr17	68873638	68874082	chr17_68873638_68874082_peak_77934	18.105	+	17.3504	3.44599	0.716099	4.81217	1.49302e-06	0.000126132	0.131685	1547
chr12	122848255	122848706	chr12_122848255_122848706_peak_46302	29.2805	+	36.8971	2.31824	0.481776	4.81186	1.49533e-06	0.000126262	0.131888	1548
chr3	182123461	182124432	chr3_182123461_182124432_peak_129297	55.8294	+	47.5955	1.91314	0.397624	4.81142	1.49861e-06	0.000126343	0.132178	1549
chr6	149727060	149727782	chr6_149727060_149727782_peak_164329	41.6638	+	42.3057	2.07782	0.431902	4.81086	1.50279e-06	0.00012663	0.132546	1550
chr10	94510335	94511295	chr10_94510335_94511295_peak_24566	47.8391	+	33.7413	2.45179	0.50968	4.81045	1.50589e-06	0.000126826	0.13282	1551
chr8	80331406	80331879	chr8_80331406_80331879_peak_181821	51.0778	+	29.7286	2.71735	0.564903	4.81028	1.50716e-06	0.000126867	0.132931	1552
chr11	44613553	44614267	chr11_44613553_44614267_peak_30931	21.4262	+	33.6329	2.4364	0.50652	4.81008	1.50868e-06	0.00012693	0.133066	1553
chr19	38812269	38812893	chr19_38812269_38812893_peak_86663	61.2536	+	71.6195	1.64516	0.342079	4.80929	1.51468e-06	0.000127182	0.133594	1554
chr10	4145569	4146446	chr10_4145569_4146446_peak_18062	41.2642	+	48.6834	1.92143	0.399526	4.80928	1.51479e-06	0.000127182	0.133604	1555
chr6	106135996	106136640	chr6_106135996_106136640_peak_160959	42.0989	+	25.917	2.66025	0.553286	4.80809	1.52381e-06	0.000127789	0.1344	1556
chr9	94001670	94002232	chr9_94001670_94002232_peak_191340	61.2347	+	25.2282	2.7288	0.567552	4.80802	1.52435e-06	0.000127789	0.134448	1557
chr3	114215598	114216258	chr3_114215598_114216258_peak_124545	42.6131	+	42.2486	2.0763	0.431907	4.80727	1.53002e-06	0.000128198	0.134948	1558
chr9	104455722	104456269	chr9_104455722_104456269_peak_192260	68.9738	+	26.3758	2.64884	0.551076	4.80668	1.53458e-06	0.000128428	0.13535	1559
chr5	134255617	134256374	chr5_134255617_134256374_peak_150338	36.5289	+	93.5345	1.48872	0.309723	4.80661	1.53512e-06	0.000128428	0.135398	1560
chr9	122603244	122603826	chr9_122603244_122603826_peak_193789	28.5421	+	21.9427	3.08445	0.641756	4.80627	1.53775e-06	0.00012855	0.13563	1561
chr5	141970230	141971077	chr5_141970230_141971077_peak_151061	62.8609	+	47.7556	1.97155	0.410208	4.80621	1.53815e-06	0.00012855	0.135665	1562
chr3	195789988	195791082	chr3_195789988_195791082_peak_130478	52.5842	+	42.151	2.06457	0.429576	4.80606	1.53931e-06	0.000128581	0.135767	1563
chr3	133047581	133048156	chr3_133047581_133048156_peak_126087	34.1978	+	19.3194	3.20629	0.667201	4.80558	1.54301e-06	0.0001287	0.136093	1564
chr13	50120110	50120994	chr13_50120110_50120994_peak_49794	40.0595	+	44.3406	2.10878	0.438874	4.80498	1.54764e-06	0.000129013	0.136502	1565
chr14	70006798	70007237	chr14_70006798_70007237_peak_56279	41.0713	+	20.4985	3.05263	0.635517	4.80339	1.56005e-06	0.000129916	0.137597	1566
chr3	32702446	32702882	chr3_32702446_32702882_peak_119099	26.5132	+	20.9698	3.05785	0.636669	4.80288	1.56399e-06	0.00013017	0.137944	1567
chr9	104200036	104200600	chr9_104200036_104200600_peak_192227	64.5211	+	28.5234	2.56823	0.534737	4.80279	1.56469e-06	0.00013017	0.138006	1568
chr1	178592776	178593360	chr1_178592776_178593360_peak_12465	54.4052	+	52.0588	1.85678	0.38666	4.8021	1.57011e-06	0.000130427	0.138484	1569
chr6	41254219	41254836	chr6_41254219_41254836_peak_157677	46.4391	+	37.1616	2.23833	0.46634	4.79978	1.5884e-06	0.000131714	0.140097	1570
chr2	31231279	31231806	chr2_31231279_31231806_peak_91040	50.099	+	16.8827	3.43738	0.716163	4.79972	1.58889e-06	0.000131714	0.14014	1571
chr21	39366243	39366779	chr21_39366243_39366779_peak_112513	39.2864	+	16.7571	3.39906	0.708375	4.79839	1.59944e-06	0.000132521	0.141071	1572
chr5	110100680	110101329	chr5_110100680_110101329_peak_148609	41.0794	+	28.4124	2.54755	0.530947	4.79813	1.60157e-06	0.00013263	0.141258	1573
chr8	19207646	19208207	chr8_19207646_19208207_peak_178100	21.9875	+	14.6028	3.64061	0.759243	4.79504	1.62639e-06	0.000134527	0.143448	1574
chr18	59400658	59401472	chr18_59400658_59401472_peak_82786	33.6377	+	46.5168	2.0096	0.419101	4.79503	1.6265e-06	0.000134527	0.143457	1575
chr2	126683244	126684029	chr2_126683244_126684029_peak_97464	45.409	+	28.4714	2.57453	0.536923	4.79498	1.62694e-06	0.000134527	0.143496	1576
chr3	154501058	154501631	chr3_154501058_154501631_peak_127647	35.19	+	32.6835	2.41998	0.504746	4.79446	1.63116e-06	0.00013474	0.143868	1577
chr6	161321575	161322350	chr6_161321575_161322350_peak_165471	43.2563	+	21.9189	2.91689	0.608431	4.79412	1.63386e-06	0.000134751	0.144107	1578
chr8	48596517	48597383	chr8_48596517_48597383_peak_180131	36.1433	+	63.6176	1.73186	0.361258	4.79398	1.63509e-06	0.000134751	0.144215	1579
chr13	74254477	74255133	chr13_74254477_74255133_peak_50616	26.3785	+	16.4852	3.39291	0.707793	4.79365	1.63772e-06	0.000134751	0.144447	1580
chr1	67170715	67171540	chr1_67170715_67171540_peak_6153	55.6118	+	49.9951	2.01746	0.42086	4.79365	1.63775e-06	0.000134751	0.144449	1581
chr15	51357543	51357883	chr15_51357543_51357883_peak_61278	20.6023	+	17.75	3.44782	0.71925	4.79363	1.63789e-06	0.000134751	0.144462	1582
chrX	23875402	23875951	chrX_23875402_23875951_peak_197446	36.0529	+	16.0451	3.42248	0.714001	4.79338	1.63991e-06	0.000134849	0.14464	1583
chr20	46736282	46736768	chr20_46736282_46736768_peak_109354	31.3368	+	23.0666	2.86578	0.597883	4.79321	1.6413e-06	0.000134896	0.144762	1584
chr13	44143789	44144071	chr13_44143789_44144071_peak_49259	20.9126	+	17.5534	3.40569	0.710985	4.7901	1.66695e-06	0.000136935	0.147025	1585
chr3	188014577	188015191	chr3_188014577_188015191_peak_129855	53.6304	+	61.5166	1.70464	0.355877	4.78998	1.66799e-06	0.000136952	0.147117	1586
chr12	126336611	126337062	chr12_126336611_126337062_peak_46650	38.6164	+	15.8743	3.41249	0.712591	4.78886	1.67735e-06	0.000137651	0.147942	1587
chr13	40471765	40472351	chr13_40471765_40472351_peak_48871	55.1076	+	68.3268	1.76487	0.368596	4.7881	1.6837e-06	0.000137969	0.148503	1588
chr10	111723238	111723756	chr10_111723238_111723756_peak_25871	27.6376	+	30.4018	2.40953	0.503233	4.78809	1.68375e-06	0.000137969	0.148507	1589
chr10	4238920	4239602	chr10_4238920_4239602_peak_18069	52.1995	+	37.7105	2.39065	0.499327	4.78775	1.68658e-06	0.000138131	0.148756	1590
chr4	53862111	53863423	chr4_53862111_53863423_peak_133965	56.6843	+	120.031	1.31495	0.274666	4.78745	1.68916e-06	0.00013822	0.148984	1591
chr7	7900807	7901348	chr7_7900807_7901348_peak_166970	90.1923	+	42.4511	2.0089	0.419644	4.78714	1.69173e-06	0.000138345	0.149211	1592
chr6	14476976	14477939	chr6_14476976_14477939_peak_155165	80.8134	+	155.2	1.30388	0.272395	4.78674	1.69511e-06	0.000138535	0.149508	1593
chr10	56918301	56918851	chr10_56918301_56918851_peak_21600	34.5022	+	25.8233	2.90864	0.607654	4.78667	1.69575e-06	0.000138535	0.149565	1594
chr16	31129293	31130293	chr16_31129293_31130293_peak_68243	62.4839	+	80.3931	1.50727	0.314909	4.78639	1.69811e-06	0.000138625	0.149773	1595
chr1	59821026	59821455	chr1_59821026_59821455_peak_5541	37.7007	+	26.2701	2.63442	0.550404	4.78634	1.69854e-06	0.000138625	0.149811	1596
chr2	886400	886997	chr2_886400_886997_peak_88570	60.935	+	41.2649	2.03688	0.425692	4.78487	1.71101e-06	0.000139574	0.150911	1597
chr17	9872163	9872882	chr17_9872163_9872882_peak_72870	60.5176	+	78.202	1.51954	0.31761	4.78431	1.71574e-06	0.000139889	0.151328	1598
chr12	113037663	113038202	chr12_113037663_113038202_peak_45542	42.0866	+	18.1729	3.20551	0.670029	4.78414	1.71721e-06	0.00013994	0.151458	1599
chr6	85686428	85687465	chr6_85686428_85687465_peak_160104	44.1235	+	59.5741	1.86741	0.390382	4.78355	1.72228e-06	0.000140213	0.151905	1600
chr2	118876753	118877194	chr2_118876753_118877194_peak_96982	24.9035	+	20.8258	3.05056	0.63787	4.78241	1.73202e-06	0.000140795	0.152764	1601
chr5	71988721	71989374	chr5_71988721_71989374_peak_146234	68.2601	+	53.2993	1.83018	0.382724	4.78197	1.73586e-06	0.000141037	0.153102	1602
chrX	110210099	110210643	chrX_110210099_110210643_peak_200303	41.0445	+	25.5553	2.76359	0.577935	4.78183	1.73704e-06	0.000141063	0.153207	1603
chr12	31184126	31184789	chr12_31184126_31184789_peak_39897	43.587	+	32.5196	2.31825	0.484817	4.78169	1.73826e-06	0.000141092	0.153314	1604
chr2	191862108	191862656	chr2_191862108_191862656_peak_101957	31.1839	+	27.7476	2.8	0.585819	4.77964	1.7561e-06	0.000142328	0.154888	1605
chr20	40278666	40279274	chr20_40278666_40279274_peak_108863	40.5002	+	19.3647	3.26523	0.683299	4.77862	1.76501e-06	0.000142954	0.155674	1606
chr12	93501154	93501991	chr12_93501154_93501991_peak_43975	22.0792	+	56.9625	1.7937	0.375364	4.77856	1.76556e-06	0.000142954	0.155722	1607
chr3	133810901	133811464	chr3_133810901_133811464_peak_126154	34.564	+	43.2274	2.06563	0.432374	4.77742	1.77562e-06	0.000143697	0.15661	1608
chr10	48578899	48579664	chr10_48578899_48579664_peak_21168	43.6644	+	34.0937	2.35285	0.492527	4.7771	1.77839e-06	0.00014385	0.156854	1609
chr5	6115985	6116604	chr5_6115985_6116604_peak_142391	52.8792	+	43.8583	2.23571	0.468028	4.77687	1.78047e-06	0.000143947	0.157037	1610
chr4	83021166	83021662	chr4_83021166_83021662_peak_135560	56.714	+	26.4229	2.62132	0.548904	4.77556	1.79208e-06	0.000144742	0.158061	1611
chr8	98984961	98985549	chr8_98984961_98985549_peak_182978	22.1756	+	19.857	3.08135	0.645258	4.77538	1.79371e-06	0.000144803	0.158205	1612
chr3	25639472	25639934	chr3_25639472_25639934_peak_118618	63.1978	+	44.122	2.01264	0.421516	4.77477	1.7991e-06	0.00014513	0.158681	1613
chr2	171219151	171220145	chr2_171219151_171220145_peak_100356	39.0565	+	47.062	2.21913	0.464856	4.7738	1.80786e-06	0.000145729	0.159454	1614
chr1	34728925	34729361	chr1_34728925_34729361_peak_3544	34.1979	+	28.6273	2.49504	0.522672	4.77363	1.80933e-06	0.000145776	0.159583	1615
chr7	43357740	43358364	chr7_43357740_43358364_peak_169465	37.0946	+	28.1964	2.66584	0.558467	4.7735	1.81056e-06	0.000145803	0.159691	1616
chr8	29512980	29514160	chr8_29512980_29514160_peak_179015	78.041	+	118.544	1.34832	0.282468	4.77335	1.81186e-06	0.000145836	0.159806	1617
chr14	34831883	34832385	chr14_34831883_34832385_peak_54000	12.7615	+	18.021	3.20059	0.670567	4.77296	1.81534e-06	0.000146044	0.160113	1618
chr2	175478941	175479473	chr2_175478941_175479473_peak_100757	64.0576	+	57.8821	1.85119	0.388059	4.77037	1.83885e-06	0.000147717	0.162186	1619
chr5	10400483	10401228	chr5_10400483_10401228_peak_142719	27.7601	+	29.9221	2.52832	0.530032	4.77013	1.84105e-06	0.000147822	0.16238	1620
chr3	185099191	185099632	chr3_185099191_185099632_peak_129577	60.3499	+	25.1887	2.82561	0.592398	4.76978	1.84424e-06	0.000148005	0.162662	1621
chr14	79255239	79255582	chr14_79255239_79255582_peak_57073	25.7192	+	13.4085	3.61803	0.758601	4.76934	1.84832e-06	0.00014826	NA	1622
chr12	4005454	4006495	chr12_4005454_4006495_peak_37898	64.8209	+	57.2205	1.74801	0.366726	4.76652	1.87432e-06	0.000150198	0.165315	1623
chr3	2664968	2665702	chr3_2664968_2665702_peak_116846	69.0986	+	50.7932	1.90835	0.400401	4.76609	1.87838e-06	0.00015045	0.165673	1624
chr8	27724197	27724799	chr8_27724197_27724799_peak_178821	29.9315	+	16.6568	3.3823	0.709729	4.76563	1.88267e-06	0.000150655	0.166052	1625
chr4	106027398	106028213	chr4_106027398_106028213_peak_136889	56.6965	+	28.3008	2.55676	0.536511	4.76553	1.88354e-06	0.000150655	0.166128	1626
chr8	80487852	80488510	chr8_80487852_80488510_peak_181830	56.4411	+	33.2508	2.48243	0.520952	4.76517	1.88692e-06	0.000150838	0.166426	1627
chr20	30791533	30792411	chr20_30791533_30792411_peak_108006	28.42	+	36.9534	2.15979	0.453256	4.76505	1.88807e-06	0.000150856	0.166527	1628
chr4	150640594	150641402	chr4_150640594_150641402_peak_139695	40.8169	+	33.5835	2.40611	0.504994	4.76464	1.89194e-06	0.000151092	0.166869	1629
chr13	22712064	22712644	chr13_22712064_22712644_peak_47387	46.7562	+	22.9749	2.81622	0.591088	4.76447	1.8935e-06	0.000151143	0.167006	1630
chr8	135264917	135265512	chr8_135264917_135265512_peak_185836	62.2284	+	23.771	2.82967	0.593957	4.76411	1.89693e-06	0.000151343	0.167309	1631
chr6	37141490	37141939	chr6_37141490_37141939_peak_157348	10.465	+	27.0032	2.7738	0.582342	4.76318	1.90566e-06	0.000151891	0.168079	1632
chr7	143607011	143607853	chr7_143607011_143607853_peak_175949	55.9219	+	44.104	1.99544	0.418962	4.76281	1.90913e-06	0.000152046	0.168386	1633
chr8	139581656	139582433	chr8_139581656_139582433_peak_186050	40.4865	+	21.2505	2.92823	0.614816	4.76278	1.90947e-06	0.000152046	0.168415	1634
chr14	63123741	63124069	chr14_63123741_63124069_peak_55683	40.8203	+	21.6374	2.92871	0.614943	4.76257	1.91144e-06	0.000152057	0.168589	1635
chr11	123407375	123408001	chr11_123407375_123408001_peak_36677	32.8635	+	23.7292	2.78283	0.584313	4.76257	1.91146e-06	0.000152057	0.168591	1636
chr6	38380784	38381594	chr6_38380784_38381594_peak_157476	41.7307	+	48.691	2.10855	0.442749	4.76241	1.91298e-06	0.000152104	0.168725	1637
chr1	184514749	184515114	chr1_184514749_184515114_peak_12994	42.5302	+	19.3484	3.06742	0.64433	4.76063	1.92987e-06	0.000153372	0.170215	1638
chr12	94212505	94213275	chr12_94212505_94213275_peak_44066	49.3309	+	48.6816	1.9536	0.410422	4.75998	1.93615e-06	0.000153797	0.170769	1639
chr5	114830140	114830808	chr5_114830140_114830808_peak_148912	52.2011	+	40.8898	2.19471	0.461093	4.75979	1.93795e-06	0.000153864	0.170927	1640
chr2	207688857	207689414	chr2_207688857_207689414_peak_103061	28.6844	+	20.5659	3.06783	0.644571	4.75948	1.94088e-06	0.000154023	0.171186	1641
chr4	109465552	109466092	chr4_109465552_109466092_peak_137154	57.756	+	22.8245	2.81923	0.592537	4.75789	1.95623e-06	0.000155166	0.17254	1642
chr13	44111211	44111821	chr13_44111211_44111821_peak_49255	64.4443	+	22.6648	2.81551	0.591796	4.75756	1.95945e-06	0.000155346	0.172824	1643
chr10	36513279	36514012	chr10_36513279_36514012_peak_20611	50.5458	+	36.2448	2.39852	0.504174	4.75733	1.96167e-06	0.000155398	0.173019	1644
chr4	108917939	108919255	chr4_108917939_108919255_peak_137098	58.0211	+	112.446	1.30415	0.274138	4.7573	1.96201e-06	0.000155398	0.173049	1645
chr2	56174810	56175849	chr2_56174810_56175849_peak_92933	47.0802	+	72.3632	1.68149	0.353507	4.7566	1.96878e-06	0.000155858	0.173646	1646
chr5	155628388	155629477	chr5_155628388_155629477_peak_152123	40.1795	+	41.9363	2.05728	0.432583	4.75581	1.97656e-06	0.000156399	0.174332	1647
chr2	129136596	129137411	chr2_129136596_129137411_peak_97647	63.2857	+	131.355	1.33071	0.279872	4.75471	1.9873e-06	0.000157173	0.17528	1648
chr2	141338231	141338994	chr2_141338231_141338994_peak_98324	67.218	+	36.6803	2.46255	0.518032	4.75367	1.99761e-06	0.000157874	0.176189	1649
chr22	29209531	29210257	chr22_29209531_29210257_peak_114416	41.2642	+	35.5592	2.20479	0.463813	4.75362	1.9981e-06	0.000157874	0.176232	1650
chr12	49751463	49751860	chr12_49751463_49751860_peak_40815	32.4318	+	18.7049	3.17409	0.667775	4.75323	2.00194e-06	0.000158101	0.176571	1651
chr6	48293393	48293884	chr6_48293393_48293884_peak_158384	73.7312	+	31.8541	2.42781	0.510826	4.75272	2.00698e-06	0.00015835	0.177016	1652
chr4	54488587	54489465	chr4_54488587_54489465_peak_134018	57.6596	+	69.1015	1.58991	0.334527	4.75272	2.00703e-06	0.00015835	0.17702	1653
chr1	213374746	213375428	chr1_213374746_213375428_peak_15067	23.9366	+	17.9978	3.22026	0.677575	4.75262	2.00799e-06	0.00015835	0.177105	1654
chr3	105511016	105511826	chr3_105511016_105511826_peak_123947	69.3256	+	108.725	1.36501	0.287318	4.75087	2.02548e-06	0.000159419	0.178647	1655
chr6	109402231	109402746	chr6_109402231_109402746_peak_161258	52.0027	+	18.0294	3.18784	0.671017	4.75077	2.02644e-06	0.000159419	0.178732	1656
chr3	169716403	169717029	chr3_169716403_169717029_peak_128517	69.7936	+	50.2304	1.92379	0.404951	4.75067	2.0274e-06	0.000159419	0.178816	1657
chr9	129839022	129839678	chr9_129839022_129839678_peak_194455	50.7442	+	51.7228	1.86133	0.391821	4.75046	2.02956e-06	0.000159512	0.179007	1658
chr4	15661378	15661851	chr4_15661378_15661851_peak_131883	49.2377	+	33.7292	2.24792	0.473326	4.7492	2.0422e-06	0.000160428	0.180122	1659
chr13	52399191	52399879	chr13_52399191_52399879_peak_49987	70.5994	+	46.7975	1.97383	0.415676	4.74848	2.04946e-06	0.000160922	0.180763	1660
chr5	118919101	118919752	chr5_118919101_118919752_peak_149145	66.0598	+	39.2566	2.12889	0.448406	4.74769	2.05757e-06	0.000161481	0.181478	1661
chr8	56842915	56843514	chr8_56842915_56843514_peak_180507	86.4492	+	62.4765	1.69189	0.356377	4.74748	2.05967e-06	0.000161561	0.181663	1662
chr1	28640332	28640908	chr1_28640332_28640908_peak_2877	77.6866	+	40.3692	2.10185	0.442737	4.74739	2.06057e-06	0.000161561	0.181742	1663
chr6	150555044	150555677	chr6_150555044_150555677_peak_164418	18.49	+	20.8479	3.0363	0.639641	4.74689	2.06571e-06	0.000161886	0.182195	1664
chr2	80329083	80329600	chr2_80329083_80329600_peak_94662	94.5259	+	51.8044	1.8495	0.389669	4.74632	2.07151e-06	0.000162256	0.182707	1665
chr7	106175729	106176467	chr7_106175729_106176467_peak_173475	54.733	+	71.2711	1.5694	0.330663	4.74623	2.07241e-06	0.000162256	0.182787	1666
chr16	66086159	66086945	chr16_66086159_66086945_peak_69667	20.6049	+	24.0304	2.71135	0.571435	4.74482	2.08693e-06	0.000163237	0.184068	1667
chr1	156785093	156785663	chr1_156785093_156785663_peak_10795	46.0025	+	48.108	1.92362	0.405436	4.74458	2.08939e-06	0.000163351	0.184284	1668
chr6	11810190	11810887	chr6_11810190_11810887_peak_154956	58.6633	+	46.635	1.89465	0.399366	4.74414	2.09389e-06	0.000163624	0.184681	1669
chr7	45927818	45928113	chr7_45927818_45928113_peak_169692	15.931	+	35.4489	2.54144	0.535734	4.74385	2.09698e-06	0.000163732	0.184954	1670
chr11	114068555	114069218	chr11_114068555_114069218_peak_35835	58.1206	+	70.4084	1.58822	0.334804	4.74375	2.09803e-06	0.000163732	0.185046	1671
chr9	114078146	114078622	chr9_114078146_114078622_peak_193002	26.785	+	21.4459	2.89519	0.610329	4.74365	2.09906e-06	0.000163732	0.185137	1672
chr7	120581666	120582201	chr7_120581666_120582201_peak_174324	27.1983	+	24.7556	2.77589	0.58533	4.74244	2.11159e-06	0.000164536	0.186242	1673
chr1	206258979	206259494	chr1_206258979_206259494_peak_14404	40.3828	+	20.274	3.02721	0.638506	4.74108	2.12579e-06	0.000165564	0.187495	1674
chr20	25559691	25560229	chr20_25559691_25560229_peak_107875	40.3457	+	26.1572	2.69089	0.567624	4.74063	2.13055e-06	0.000165789	0.187915	1675
chr1	155189279	155190317	chr1_155189279_155190317_peak_10570	15.953	+	36.7748	2.28596	0.482207	4.74061	2.13071e-06	0.000165789	0.187928	1676
chr15	48705554	48705942	chr15_48705554_48705942_peak_61050	52.2588	+	34.1565	2.29329	0.483789	4.74027	2.13438e-06	0.000165961	0.188252	1677
chr13	40487987	40488527	chr13_40487987_40488527_peak_48875	47.2504	+	47.8322	1.88292	0.397223	4.74021	2.13495e-06	0.000165961	0.188303	1678
chr2	240931676	240932238	chr2_240931676_240932238_peak_105878	21.7639	+	18.1792	3.18625	0.672263	4.73959	2.14147e-06	0.000166369	0.188878	1679
chr12	64569104	64569743	chr12_64569104_64569743_peak_42121	40.6575	+	28.0742	2.63275	0.555489	4.73952	2.14223e-06	0.000166369	0.188945	1680
chr15	51741072	51741686	chr15_51741072_51741686_peak_61320	35.7206	+	22.5247	3.07177	0.64824	4.73863	2.15164e-06	0.00016702	0.189775	1681
chr1	172686738	172687239	chr1_172686738_172687239_peak_12052	27.9507	+	28.4089	2.50686	0.529069	4.73824	2.15586e-06	0.000167269	0.190147	1682
chr11	64653424	64653867	chr11_64653424_64653867_peak_32031	29.0716	+	13.2929	3.59725	0.759236	4.73799	2.15853e-06	0.000167396	NA	1683
chr16	71252143	71253067	chr16_71252143_71253067_peak_70242	29.1615	+	28.4837	2.45847	0.518922	4.73765	2.16214e-06	0.000167597	0.190701	1684
chr2	75073612	75073944	chr2_75073612_75073944_peak_94450	21.2083	+	34.6059	2.32567	0.490951	4.73708	2.1682e-06	0.000167977	0.191236	1685
chr18	60914844	60915538	chr18_60914844_60915538_peak_82909	32.8635	+	22.6088	2.88664	0.609394	4.7369	2.17013e-06	0.000167977	0.191406	1686
chr2	97527920	97528224	chr2_97527920_97528224_peak_95528	20.1807	+	21.1313	3.07635	0.649514	4.73638	2.17566e-06	0.000168325	0.191893	1687
chr2	161901508	161901779	chr2_161901508_161901779_peak_99760	32.6763	+	13.4723	3.5972	0.759511	4.73621	2.17755e-06	0.000168392	NA	1688
chr12	123054294	123055045	chr12_123054294_123055045_peak_46331	55.9414	+	45.2777	2.0126	0.424996	4.73556	2.18451e-06	0.00016885	0.192673	1689
chr11	7989337	7989803	chr11_7989337_7989803_peak_28457	27.2351	+	20.3141	3.08535	0.651582	4.73517	2.1887e-06	0.000169015	0.193044	1690
chr18	61100652	61101351	chr18_61100652_61101351_peak_82930	45.0492	+	30.3358	2.56662	0.542073	4.73482	2.19252e-06	0.000169221	0.19338	1691
chr16	87773954	87775047	chr16_87773954_87775047_peak_71576	59.3127	+	111.911	1.50983	0.318884	4.73473	2.19345e-06	0.000169221	0.193462	1692
chr8	24275771	24276267	chr8_24275771_24276267_peak_178551	42.0881	+	23.8724	2.71023	0.5725	4.73403	2.20105e-06	0.000169728	0.194133	1693
chr12	76982431	76983243	chr12_76982431_76983243_peak_42987	52.4695	+	99.9289	1.35914	0.287155	4.73312	2.211e-06	0.000170414	0.19501	1694
chr8	99180205	99180502	chr8_99180205_99180502_peak_183005	15.2172	+	19.56	3.21689	0.679684	4.73292	2.21316e-06	0.000170501	0.195201	1695
chr11	82808436	82809316	chr11_82808436_82809316_peak_33660	42.4725	+	67.7859	1.94129	0.410181	4.73277	2.21476e-06	0.000170544	0.195342	1696
chr6	36472752	36473280	chr6_36472752_36473280_peak_157235	57.18	+	31.6538	2.45226	0.518177	4.73247	2.218e-06	0.000170713	0.195628	1697
chr9	13859974	13860557	chr9_13859974_13860557_peak_187499	33.7596	+	25.6666	2.61725	0.553096	4.732	2.22314e-06	0.000170889	0.196081	1698
chr3	97757085	97757594	chr3_97757085_97757594_peak_123409	49.4034	+	33.9616	2.27614	0.481012	4.73198	2.22342e-06	0.000170889	0.196105	1699
chr16	3510030	3510662	chr16_3510030_3510662_peak_66212	43.9553	+	65.8897	1.62381	0.343168	4.73183	2.22499e-06	0.00017093	0.196245	1700
chr2	142796279	142796781	chr2_142796279_142796781_peak_98390	47.2712	+	18.1734	3.18215	0.672709	4.73035	2.24135e-06	0.000172105	0.197687	1701
chr10	124041565	124042487	chr10_124041565_124042487_peak_26966	29.6727	+	48.8298	1.93388	0.408877	4.72974	2.24807e-06	0.00017254	0.19828	1702
chr7	128078856	128079361	chr7_128078856_128079361_peak_174707	43.6471	+	15.7526	3.38208	0.715088	4.7296	2.24966e-06	0.000172581	0.19842	1703
chr18	29066225	29066684	chr18_29066225_29066684_peak_80936	30.0849	+	22.8219	2.91819	0.617056	4.72922	2.2538e-06	0.000172818	0.198785	1704
chr5	51743711	51744268	chr5_51743711_51744268_peak_144710	38.9651	+	17.4261	3.20298	0.677306	4.72901	2.25621e-06	0.000172849	0.198998	1705
chr9	124024811	124025454	chr9_124024811_124025454_peak_193899	23.8112	+	21.8145	2.98308	0.630809	4.72898	2.25646e-06	0.000172849	0.19902	1706
chr13	40492859	40493295	chr13_40492859_40493295_peak_48877	22.0493	+	19.1551	3.05693	0.646441	4.72886	2.25785e-06	0.000172849	0.199142	1707
chr8	41656565	41657279	chr8_41656565_41657279_peak_179892	63.9802	+	46.5733	1.91573	0.405119	4.72881	2.25844e-06	0.000172849	0.199194	1708
chr2	16060744	16061333	chr2_16060744_16061333_peak_89681	56.007	+	46.052	1.92317	0.406726	4.7284	2.26291e-06	0.000173111	0.199589	1709
chr7	118212911	118213509	chr7_118212911_118213509_peak_174227	69.8167	+	44.5675	2.00009	0.423036	4.72794	2.26811e-06	0.000173427	0.200047	1710
chr1	156791508	156792100	chr1_156791508_156792100_peak_10797	31.903	+	33.2107	2.3254	0.491907	4.72731	2.27516e-06	0.000173885	0.200669	1711
chr10	73790116	73791128	chr10_73790116_73791128_peak_22789	19.8637	+	42.8673	1.99207	0.421431	4.72692	2.27953e-06	0.000174138	0.201055	1712
chr3	9195573	9196413	chr3_9195573_9196413_peak_117257	64.1533	+	53.8751	1.86999	0.395625	4.72666	2.28247e-06	0.00017428	0.201314	1713
chr4	142269009	142269672	chr4_142269009_142269672_peak_139144	28.8788	+	26.9523	2.57801	0.545443	4.72645	2.28477e-06	0.000174375	0.201517	1714
chr11	29548754	29549516	chr11_29548754_29549516_peak_29979	80.3401	+	92.642	1.47571	0.31228	4.72561	2.29424e-06	0.000175016	0.202352	1715
chr9	7315807	7316630	chr9_7315807_7316630_peak_187212	34.9565	+	66.6804	1.65828	0.35102	4.7242	2.31027e-06	0.000176075	0.203766	1716
chr2	13924	14765	chr2_13924_14765_peak_88517	56.8056	+	53.0678	2.0312	0.429987	4.72387	2.31399e-06	0.000176276	0.204094	1717
chr2	230437142	230438048	chr2_230437142_230438048_peak_104789	42.4362	+	64.1315	1.72373	0.364947	4.72324	2.32112e-06	0.000176737	0.204723	1718
chr1	18471501	18472338	chr1_18471501_18472338_peak_1771	35.0013	+	49.6232	1.91166	0.404783	4.72268	2.32754e-06	0.000177143	0.205289	1719
chr4	109611860	109612217	chr4_109611860_109612217_peak_137168	51.3726	+	19.0009	3.23261	0.68467	4.72141	2.34213e-06	0.000178021	0.206576	1720
chr15	95141300	95141786	chr15_95141300_95141786_peak_65155	27.0854	+	13.2793	3.58721	0.759778	4.72139	2.34233e-06	0.000178021	NA	1721
chr11	76422160	76423358	chr11_76422160_76423358_peak_33247	39.3216	+	39.7469	2.10143	0.445177	4.72043	2.35351e-06	0.000178702	0.20758	1722
chr2	113586645	113587164	chr2_113586645_113587164_peak_96768	38.7921	+	15.7174	3.37622	0.71524	4.72041	2.35372e-06	0.000178702	0.207598	1723
chr22	43007250	43007482	chr22_43007250_43007482_peak_115872	22.5327	+	19.4905	3.05854	0.647951	4.72033	2.35457e-06	0.000178702	0.207673	1724
chr2	153587118	153587858	chr2_153587118_153587858_peak_99156	26.0514	+	21.5316	2.9099	0.616595	4.71931	2.36652e-06	0.000179525	0.208727	1725
chr7	67029118	67029596	chr7_67029118_67029596_peak_170614	27.0654	+	25.4107	2.6045	0.5519	4.71915	2.36834e-06	0.00017958	0.208888	1726
chr14	94788650	94789758	chr14_94788650_94789758_peak_58129	48.304	+	58.1293	1.74055	0.36885	4.71885	2.37181e-06	0.000179759	0.209193	1727
chr18	9868896	9870254	chr18_9868896_9870254_peak_79914	36.6705	+	64.766	1.64019	0.347619	4.71836	2.37756e-06	0.000180029	0.2097	1728
chr4	95428869	95429327	chr4_95428869_95429327_peak_136327	60.9513	+	54.8809	1.77849	0.376936	4.71829	2.37839e-06	0.000180029	0.209774	1729
chr2	185201338	185201968	chr2_185201338_185201968_peak_101416	74.1363	+	66.725	1.65462	0.35082	4.71643	2.4002e-06	0.000181575	0.211697	1730
chr4	47377279	47377829	chr4_47377279_47377829_peak_133655	52.2755	+	51.1584	1.84752	0.391799	4.71549	2.41128e-06	0.00018216	0.212675	1731
chr6	7451520	7451980	chr6_7451520_7451980_peak_154678	40.9441	+	17.3447	3.36887	0.714461	4.71527	2.4139e-06	0.000182274	0.212906	1732
chr8	126926339	126926869	chr8_126926339_126926869_peak_185137	21.0964	+	15.4393	3.37155	0.715069	4.715	2.4171e-06	0.000182431	0.213188	1733
chr1	77415053	77415636	chr1_77415053_77415636_peak_6684	37.4859	+	42.8466	2.05488	0.435827	4.71489	2.41846e-06	0.00018245	0.213308	1734
chr20	13802547	13803051	chr20_13802547_13803051_peak_107160	35.7718	+	20.9081	2.9022	0.61558	4.71458	2.42207e-06	0.000182638	0.213626	1735
chr9	124323708	124324031	chr9_124323708_124324031_peak_193943	23.3572	+	17.9347	3.17419	0.673299	4.71438	2.42448e-06	0.000182713	0.21384	1736
chr10	72383765	72384507	chr10_72383765_72384507_peak_22633	58.4441	+	46.4756	1.9006	0.403155	4.71431	2.4253e-06	0.000182713	0.213912	1737
chr19	1422119	1422967	chr19_1422119_1422967_peak_83980	66.5377	+	71.7272	1.54338	0.327397	4.71409	2.42798e-06	0.00018283	0.214147	1738
chr17	12376120	12376797	chr17_12376120_12376797_peak_73054	40.0906	+	19.9792	3.03585	0.644062	4.7136	2.43383e-06	0.000183019	0.214664	1739
chr1	178708275	178709088	chr1_178708275_178709088_peak_12480	46.5531	+	36.4085	2.15256	0.456698	4.71333	2.43707e-06	0.000183101	0.214949	1740
chr8	1762118	1762800	chr8_1762118_1762800_peak_176995	48.8509	+	24.1564	2.74156	0.581663	4.71332	2.43717e-06	0.000183101	0.214958	1741
chrX	46460572	46461126	chrX_46460572_46461126_peak_198461	26.4126	+	15.8316	3.37505	0.716205	4.7124	2.44811e-06	0.000183839	0.215923	1742
chr18	7632971	7633580	chr18_7632971_7633580_peak_79716	32.1995	+	24.8953	2.73246	0.580064	4.71062	2.46968e-06	0.000185373	0.217826	1743
chr2	138689135	138689617	chr2_138689135_138689617_peak_98187	24.8786	+	20.9146	2.89393	0.614379	4.71034	2.47308e-06	0.000185458	0.218125	1744
chr2	66416636	66417180	chr2_66416636_66417180_peak_93634	41.8698	+	20.9146	2.89393	0.614379	4.71034	2.47308e-06	0.000185458	0.218125	1745
chr19	16996990	16997781	chr19_16996990_16997781_peak_85523	64.1866	+	57.8457	1.78163	0.378254	4.71013	2.47561e-06	0.000185563	0.218349	1746
chr3	64613332	64613898	chr3_64613332_64613898_peak_121769	70.0153	+	28.5216	2.45018	0.520246	4.70965	2.48137e-06	0.000185825	0.218857	1747
chr20	640984	641688	chr20_640984_641688_peak_106138	65.3113	+	50.3188	1.9346	0.410791	4.70946	2.48379e-06	0.00018592	0.21907	1748
chr3	194458934	194459460	chr3_194458934_194459460_peak_130330	58.6296	+	26.8293	2.67348	0.567759	4.70883	2.4914e-06	0.00018632	0.219742	1749
chr4	175114109	175114836	chr4_175114109_175114836_peak_141190	44.5961	+	29.463	2.43151	0.51641	4.70848	2.49567e-06	0.000186412	0.220118	1750
chr16	66090919	66091431	chr16_66090919_66091431_peak_69668	30.7608	+	28.9332	2.48677	0.528151	4.70845	2.49606e-06	0.000186412	0.220153	1751
chr16	79652343	79653008	chr16_79652343_79653008_peak_70780	27.8886	+	20.7863	2.89247	0.614365	4.70806	2.50079e-06	0.000186681	0.22057	1752
chr5	31963093	31964359	chr5_31963093_31964359_peak_143577	57.8294	+	100.942	1.32548	0.281611	4.70677	2.5167e-06	0.000187782	0.221973	1753
chr2	171358014	171358625	chr2_171358014_171358625_peak_100367	35.0913	+	33.4952	2.30109	0.488899	4.70668	2.51786e-06	0.000187783	0.222076	1754
chr16	81285382	81286139	chr16_81285382_81286139_peak_70919	102.254	+	109.071	1.33271	0.283171	4.70637	2.5217e-06	0.000187917	0.222414	1755
chr18	75449286	75450072	chr18_75449286_75450072_peak_83657	49.9943	+	31.3127	2.35142	0.499651	4.70612	2.52479e-06	0.000187957	0.222687	1756
chr4	96111809	96112526	chr4_96111809_96112526_peak_136386	41.3711	+	33.4225	2.3042	0.489758	4.70477	2.54154e-06	0.000189032	0.224164	1757
chr3	11646129	11646441	chr3_11646129_11646441_peak_117489	19.3617	+	23.8501	2.79526	0.594179	4.70441	2.54606e-06	0.000189196	0.224563	1758
chrX	5920043	5920466	chrX_5920043_5920466_peak_196310	35.9217	+	19.6741	3.02201	0.642586	4.70289	2.56499e-06	0.000190516	0.226232	1759
chr8	214782	215578	chr8_214782_215578_peak_176929	58.4576	+	36.7158	2.16044	0.459432	4.70243	2.57089e-06	0.000190694	0.226752	1760
chr5	6187991	6188431	chr5_6187991_6188431_peak_142395	47.1283	+	19.6837	3.05858	0.650509	4.70182	2.57859e-06	0.000191093	0.227432	1761
chr3	143327817	143328213	chr3_143327817_143328213_peak_126850	56.8114	+	32.4287	2.46622	0.524617	4.70099	2.58905e-06	0.000191781	0.228354	1762
chrX	110751166	110752325	chrX_110751166_110752325_peak_200323	26.6214	+	48.2759	1.85402	0.394396	4.7009	2.59023e-06	0.000191781	0.228458	1763
chr3	40622572	40623018	chr3_40622572_40623018_peak_119653	22.2697	+	17.2829	3.18339	0.677403	4.69941	2.60912e-06	0.000193005	0.230124	1764
chr4	157809706	157810414	chr4_157809706_157810414_peak_140254	61.7504	+	55.5293	1.83618	0.39077	4.69889	2.61585e-06	0.000193415	0.230718	1765
chr15	62016502	62017105	chr15_62016502_62017105_peak_62075	40.0307	+	31.6969	2.31458	0.492654	4.69819	2.62476e-06	0.000193987	0.231504	1766
chr9	126312143	126312670	chr9_126312143_126312670_peak_194154	25.0389	+	18.6307	3.17942	0.676815	4.69763	2.63203e-06	0.000194349	0.232145	1767
chr18	52803208	52804470	chr18_52803208_52804470_peak_82260	36.5789	+	58.4293	1.69804	0.361495	4.69728	2.63649e-06	0.000194502	0.232538	1768
chr3	170553111	170553620	chr3_170553111_170553620_peak_128607	30.2552	+	37.029	2.36099	0.502677	4.69683	2.64224e-06	0.000194839	0.233046	1769
chr13	34213208	34213696	chr13_34213208_34213696_peak_48434	47.4313	+	60.4528	1.77487	0.377906	4.69659	2.6454e-06	0.000194984	0.233325	1770
chr18	19929233	19929978	chr18_19929233_19929978_peak_80381	33.2246	+	45.5591	1.94722	0.41462	4.69641	2.64779e-06	0.000195061	0.233535	1771
chr7	153264541	153265098	chr7_153264541_153265098_peak_176522	64.3673	+	74.2264	1.55164	0.330394	4.69633	2.64883e-06	0.000195061	0.233627	1772
chr9	92261388	92262605	chr9_92261388_92262605_peak_191206	40.078	+	99.3527	1.49108	0.317557	4.69548	2.65983e-06	0.000195783	0.234597	1773
chr10	16226034	16227217	chr10_16226034_16227217_peak_19016	30.7539	+	32.7763	2.57465	0.548424	4.69463	2.67087e-06	0.000196507	0.235571	1774
chr4	105386223	105386670	chr4_105386223_105386670_peak_136856	23.9217	+	18.3394	3.37542	0.719088	4.69404	2.67866e-06	0.000196902	0.236257	1775
chr3	12791731	12792739	chr3_12791731_12792739_peak_117602	75.0296	+	109.888	1.36816	0.291491	4.69364	2.68382e-06	0.000197193	0.236713	1776
chr14	73689661	73690208	chr14_73689661_73690208_peak_56560	24.8259	+	31.7611	2.28911	0.48772	4.69349	2.68587e-06	0.000197255	0.236894	1777
chr5	122233613	122234182	chr5_122233613_122234182_peak_149374	41.6404	+	25.8034	2.60425	0.55493	4.69294	2.69302e-06	0.000197692	0.237524	1778
chr13	49656726	49657635	chr13_49656726_49657635_peak_49742	69.1904	+	57.053	1.73603	0.369947	4.69263	2.69716e-06	0.000197907	0.237889	1779
chr4	121402690	121403738	chr4_121402690_121403738_peak_137874	53.8245	+	57.9381	1.74053	0.370964	4.69192	2.70658e-06	0.000198509	0.238721	1780
chr1	149938007	149938604	chr1_149938007_149938604_peak_10127	43.199	+	42.4831	2.13459	0.455007	4.69133	2.71433e-06	0.000198988	0.239404	1781
chr9	126487552	126488017	chr9_126487552_126488017_peak_194162	45.2531	+	26.5582	2.59554	0.553295	4.69105	2.718e-06	0.000199102	0.239728	1782
chr6	142677407	142678223	chr6_142677407_142678223_peak_163780	30.4718	+	51.5875	1.83727	0.391657	4.69103	2.71831e-06	0.000199102	0.239755	1783
chr4	68391056	68391927	chr4_68391056_68391927_peak_134634	43.79	+	49.0351	1.9272	0.410959	4.68951	2.73854e-06	0.000200494	0.24154	1784
chr3	16380434	16380992	chr3_16380434_16380992_peak_117996	97.0985	+	64.7648	1.70386	0.363357	4.68921	2.74262e-06	0.000200547	0.241899	1785
chr6	24659072	24659608	chr6_24659072_24659608_peak_156098	77.5995	+	28.4717	2.42959	0.518126	4.68919	2.74295e-06	0.000200547	0.241928	1786
chr9	4424532	4425736	chr9_4424532_4425736_peak_186949	42.3664	+	42.6137	2.00109	0.426787	4.68874	2.74892e-06	0.000200894	0.242455	1787
chr1	159721706	159722409	chr1_159721706_159722409_peak_10927	44.124	+	24.702	2.74744	0.586076	4.68786	2.76073e-06	0.000201666	0.243496	1788
chr4	96560109	96560978	chr4_96560109_96560978_peak_136417	66.8244	+	51.4065	1.79512	0.383133	4.68537	2.79456e-06	0.000203774	0.24648	1789
chr3	43275942	43276576	chr3_43275942_43276576_peak_119867	76.6004	+	64.8779	1.93051	0.412045	4.68519	2.797e-06	0.000203861	0.246696	1790
chr11	45757995	45758959	chr11_45757995_45758959_peak_31044	50.6229	+	55.491	1.80598	0.385482	4.68498	2.79989e-06	0.00020398	0.24695	1791
chr4	40190477	40191033	chr4_40190477_40191033_peak_133298	43.467	+	25.1788	2.61295	0.557763	4.68469	2.80384e-06	0.000204177	0.247298	1792
chr10	29413650	29414252	chr10_29413650_29414252_peak_19905	19.7032	+	18.8187	3.02989	0.64679	4.68451	2.80636e-06	0.00020427	0.247521	1793
chr4	105492293	105493072	chr4_105492293_105493072_peak_136863	53.7641	+	32.1183	2.29045	0.488953	4.6844	2.80778e-06	0.000204282	0.247646	1794
chr3	136698598	136698924	chr3_136698598_136698924_peak_126352	25.1682	+	18.1746	3.14154	0.670718	4.68385	2.81531e-06	0.000204557	0.24831	1795
chr4	13349173	13350403	chr4_13349173_13350403_peak_131717	18.5961	+	36.6249	2.11359	0.451308	4.68325	2.82356e-06	0.000205066	0.249038	1796
chr5	10538730	10539492	chr5_10538730_10539492_peak_142746	42.8284	+	38.8268	2.20422	0.470673	4.68314	2.8252e-06	0.000205093	0.249183	1797
chr17	80028895	80029518	chr17_80028895_80029518_peak_79059	23.5367	+	18.9606	3.03362	0.64791	4.68216	2.83866e-06	0.000205979	0.25037	1798
chr9	91346896	91347418	chr9_91346896_91347418_peak_191105	25.2266	+	22.8616	2.77904	0.593589	4.68175	2.84437e-06	0.000206302	0.250873	1799
chr9	94714340	94714597	chr9_94714340_94714597_peak_191428	5.09315	+	12.8137	3.56378	0.761269	4.68137	2.84969e-06	0.000206505	NA	1800
chr1	172685410	172686236	chr1_172685410_172686236_peak_12051	49.8691	+	61.8799	1.84617	0.394492	4.67987	2.87059e-06	0.000207835	0.253186	1801
chr4	79582937	79583660	chr4_79582937_79583660_peak_135350	62.1984	+	92.8196	1.47282	0.314835	4.67807	2.89584e-06	0.00020957	0.255413	1802
chr5	66989793	66990460	chr5_66989793_66990460_peak_145892	73.0749	+	35.7341	2.16596	0.463096	4.67714	2.90898e-06	0.000210385	0.256572	1803
chr14	83683643	83684308	chr14_83683643_83684308_peak_57328	71.2811	+	64.8338	1.61409	0.34511	4.67702	2.91068e-06	0.000210385	0.256722	1804
chr11	106341930	106342581	chr11_106341930_106342581_peak_35196	29.0716	+	25.6403	2.65599	0.56793	4.67662	2.91645e-06	0.000210689	0.257231	1805
chr5	55564833	55565625	chr5_55564833_55565625_peak_145090	19.836	+	22.0766	2.80243	0.599278	4.67634	2.92046e-06	0.000210753	0.257584	1806
chr17	70702415	70703039	chr17_70702415_70703039_peak_78023	42.0301	+	31.2007	2.31821	0.495737	4.67629	2.92113e-06	0.000210753	0.257644	1807
chr8	42318330	42319069	chr8_42318330_42319069_peak_179962	79.9968	+	66.5543	1.68117	0.359509	4.67628	2.9212e-06	0.000210753	0.257649	1808
chr4	7586264	7586897	chr4_7586264_7586897_peak_131347	34.0817	+	20.8951	2.88358	0.61668	4.67597	2.92563e-06	0.00021098	0.258041	1809
chr7	35954904	35955561	chr7_35954904_35955561_peak_168792	44.5961	+	35.2137	2.19278	0.469005	4.67538	2.93407e-06	0.000211402	0.258785	1810
chr7	151494698	151495258	chr7_151494698_151495258_peak_176393	62.1513	+	34.8447	2.26842	0.485281	4.67445	2.94743e-06	0.000212178	0.259964	1811
chr12	106575247	106575742	chr12_106575247_106575742_peak_44989	41.6221	+	42.3609	2.03163	0.434687	4.67378	2.95709e-06	0.000212779	0.260816	1812
chr16	50137648	50138128	chr16_50137648_50138128_peak_68633	50.5482	+	20.5826	2.92133	0.625141	4.67308	2.96723e-06	0.000213415	0.26171	1813
chr10	88580965	88581707	chr10_88580965_88581707_peak_24010	28.4864	+	27.5744	2.48989	0.53285	4.67278	2.97153e-06	0.000213585	0.262089	1814
chr5	33129238	33129960	chr5_33129238_33129960_peak_143697	34.4017	+	20.8657	2.8791	0.616156	4.67268	2.973e-06	0.000213585	0.262219	1815
chr7	47280743	47281469	chr7_47280743_47281469_peak_169848	12.071	+	37.8919	2.16844	0.464071	4.67264	2.97351e-06	0.000213585	0.262264	1816
chr11	107962400	107963056	chr11_107962400_107963056_peak_35291	32.1596	+	24.1255	2.6655	0.570481	4.67237	2.9775e-06	0.000213777	0.262615	1817
chr20	5515634	5516357	chr20_5515634_5516357_peak_106563	76.9466	+	71.9805	1.53174	0.327879	4.67167	2.98758e-06	0.000214407	0.263504	1818
chr2	48948325	48948669	chr2_48948325_48948669_peak_92527	11.7065	+	18.8946	3.17747	0.680205	4.67134	2.99234e-06	0.000214654	0.263924	1819
chr9	88954312	88954712	chr9_88954312_88954712_peak_190822	54.8615	+	21.9046	2.8039	0.600267	4.6711	2.99596e-06	0.00021482	0.264244	1820
chr2	42240655	42241333	chr2_42240655_42241333_peak_91818	22.8816	+	15.0805	3.34835	0.71695	4.67027	3.00803e-06	0.000215496	0.265308	1821
chr21	22067631	22068268	chr21_22067631_22068268_peak_111245	53.1234	+	30.5428	2.59707	0.556265	4.66876	3.03027e-06	0.00021671	0.26727	1822
chr1	43435839	43436234	chr1_43435839_43436234_peak_4267	27.958	+	22.3087	2.753	0.589676	4.66866	3.03168e-06	0.000216716	0.267394	1823
chr13	108796742	108797180	chr13_108796742_108797180_peak_52433	36.4519	+	17.3242	3.17472	0.680097	4.66804	3.04088e-06	0.000217279	0.268206	1824
chr22	38877279	38877963	chr22_38877279_38877963_peak_115420	29.3407	+	38.9416	2.28739	0.490066	4.66751	3.04866e-06	0.000217644	0.268892	1825
chr6	127228349	127228868	chr6_127228349_127228868_peak_162496	23.2322	+	17.5068	3.15277	0.675578	4.66678	3.05952e-06	0.000218265	0.26985	1826
chr3	125363082	125363615	chr3_125363082_125363615_peak_125390	45.7207	+	20.4988	2.87349	0.615738	4.66675	3.06002e-06	0.000218265	0.269894	1827
chr13	114618996	114619613	chr13_114618996_114619613_peak_52952	40.7154	+	26.9377	2.70323	0.579294	4.66643	3.06483e-06	0.000218513	0.270318	1828
chr2	11517756	11518571	chr2_11517756_11518571_peak_89361	30.7208	+	57.0201	1.92766	0.413132	4.66597	3.07167e-06	0.000218905	0.270921	1829
chr3	184542981	184543765	chr3_184542981_184543765_peak_129548	34.415	+	24.4683	2.67554	0.573487	4.66539	3.08026e-06	0.000219421	0.271679	1830
chr1	59437294	59437827	chr1_59437294_59437827_peak_5489	43.0159	+	31.5824	2.2732	0.487296	4.66494	3.08713e-06	0.00021972	0.272285	1831
chr3	183784030	183784473	chr3_183784030_183784473_peak_129430	77.9134	+	31.5093	2.2972	0.492456	4.66478	3.08944e-06	0.000219788	0.272488	1832
chr1	58555525	58556238	chr1_58555525_58556238_peak_5416	61.2632	+	56.5384	1.72472	0.369789	4.66407	3.10017e-06	0.000220455	0.273435	1833
chr15	95508629	95509263	chr15_95508629_95509263_peak_65180	34.5022	+	27.7405	2.58431	0.554224	4.66293	3.11738e-06	0.000221391	0.274953	1834
chr3	66803477	66804289	chr3_66803477_66804289_peak_121996	24.8567	+	20.612	3.00121	0.643698	4.66246	3.12459e-06	0.000221807	0.275589	1835
chr12	127610228	127611097	chr12_127610228_127611097_peak_46736	80.0567	+	90.543	1.52189	0.326434	4.66217	3.12894e-06	0.000221923	0.275973	1836
chr3	16496261	16497013	chr3_16496261_16497013_peak_118017	32.3097	+	33.2179	2.40318	0.515543	4.66146	3.13973e-06	0.000222503	0.276924	1837
chr5	131913176	131913684	chr5_131913176_131913684_peak_150124	46.4271	+	22.7211	2.8177	0.604468	4.66145	3.13985e-06	0.000222503	0.276934	1838
chr5	10107018	10107497	chr5_10107018_10107497_peak_142679	52.1335	+	26.0318	2.60757	0.559435	4.66108	3.14556e-06	0.000222812	0.277439	1839
chr3	16575324	16575944	chr3_16575324_16575944_peak_118033	29.507	+	17.3125	3.13863	0.673501	4.66017	3.15955e-06	0.00022362	0.278672	1840
chr11	82803801	82804335	chr11_82803801_82804335_peak_33659	38.7689	+	40.4111	2.01286	0.431993	4.65947	3.17024e-06	0.000224244	0.279615	1841
chr1	109953145	109953576	chr1_109953145_109953576_peak_8702	20.4083	+	13.0787	3.55032	0.761968	4.6594	3.17127e-06	0.000224244	NA	1842
chr2	33492876	33493956	chr2_33492876_33493956_peak_91184	37.4486	+	45.6467	1.8737	0.402197	4.65865	3.18283e-06	0.00022477	0.280726	1843
chr15	72630979	72631757	chr15_72630979_72631757_peak_63207	55.4792	+	78.3557	1.55466	0.333723	4.65852	3.18491e-06	0.000224789	0.280909	1844
chr1	81897742	81898751	chr1_81897742_81898751_peak_6935	29.0836	+	46.7711	1.88056	0.4037	4.65831	3.18823e-06	0.000224861	0.281202	1845
chr12	96642952	96643774	chr12_96642952_96643774_peak_44298	56.6117	+	50.196	1.83913	0.394826	4.65808	3.19169e-06	0.000224953	0.281507	1846
chr9	73093841	73094385	chr9_73093841_73094385_peak_189622	35.2576	+	42.6596	2.09533	0.449832	4.65804	3.1923e-06	0.000224953	0.281561	1847
chr15	68038373	68038846	chr15_68038373_68038846_peak_62719	51.1148	+	17.2848	3.1379	0.673813	4.65693	3.20962e-06	0.000225979	0.283088	1848
chr1	229356913	229357696	chr1_229356913_229357696_peak_16337	33.5772	+	33.3134	2.20687	0.473914	4.6567	3.21316e-06	0.000226131	0.283401	1849
chr3	172068399	172068931	chr3_172068399_172068931_peak_128793	39.5507	+	23.6431	2.75026	0.590666	4.65621	3.22085e-06	0.000226575	0.284079	1850
chr6	143339975	143340665	chr6_143339975_143340665_peak_163844	69.9865	+	41.4667	1.98814	0.427023	4.65581	3.22711e-06	0.00022682	0.284632	1851
chr1	202264649	202265192	chr1_202264649_202265192_peak_13936	58.6873	+	41.3338	2.05438	0.441268	4.65564	3.22976e-06	0.000226908	0.284865	1852
chr11	119345403	119346559	chr11_119345403_119346559_peak_36282	42.3512	+	100.379	1.41698	0.30449	4.65362	3.26157e-06	0.000228972	0.28767	1853
chr19	14482041	14482662	chr19_14482041_14482662_peak_85324	63.7351	+	51.1856	1.78177	0.382879	4.6536	3.26193e-06	0.000228972	0.287702	1854
chr8	27559740	27560541	chr8_27559740_27560541_peak_178808	24.4113	+	22.0459	2.9094	0.62529	4.65288	3.27327e-06	0.000229545	0.288702	1855
chr8	134013527	134014016	chr8_134013527_134014016_peak_185653	30.9991	+	21.5532	2.86474	0.615701	4.65282	3.27431e-06	0.000229545	0.288794	1856
chrX	43448964	43449790	chrX_43448964_43449790_peak_198264	26.99	+	21.5982	2.83888	0.610311	4.65152	3.29491e-06	0.000230891	0.290611	1857
chr14	107254475	107254778	chr14_107254475_107254778_peak_59104	21.4639	+	20.576	2.89962	0.623419	4.65116	3.30078e-06	0.000231203	0.291129	1858
chr7	68612618	68613245	chr7_68612618_68613245_peak_170692	65.5398	+	35.6792	2.22229	0.477863	4.65047	3.31187e-06	0.00023188	0.292107	1859
chr5	22833853	22834424	chr5_22833853_22834424_peak_143356	86.6282	+	33.9281	2.21609	0.476553	4.65025	3.31535e-06	0.000231906	0.292414	1860
chrX	77881794	77882450	chrX_77881794_77882450_peak_199472	22.7931	+	17.1409	3.13318	0.673771	4.65021	3.31596e-06	0.000231906	0.292467	1861
chr11	34205055	34205906	chr11_34205055_34205906_peak_30293	31.1314	+	45.2827	2.01421	0.433147	4.65018	3.31649e-06	0.000231906	0.292514	1862
chr13	60617390	60617896	chr13_60617390_60617896_peak_50124	68.9373	+	38.4312	2.03984	0.438675	4.65	3.3194e-06	0.000232011	0.292771	1863
chr4	139102375	139102921	chr4_139102375_139102921_peak_138811	27.7828	+	18.8704	2.98515	0.642183	4.64845	3.34442e-06	0.000233559	0.294978	1864
chr10	24779890	24780436	chr10_24779890_24780436_peak_19597	47.4595	+	17.2057	3.13651	0.674785	4.64817	3.34896e-06	0.000233751	0.295378	1865
chr7	66935152	66935796	chr7_66935152_66935796_peak_170608	42.7626	+	32.6661	2.25467	0.485072	4.6481	3.35002e-06	0.000233751	0.295472	1866
chr11	12159694	12160344	chr11_12159694_12160344_peak_28940	54.2441	+	76.7407	1.52292	0.327656	4.64792	3.35292e-06	0.000233854	0.295728	1867
chr22	35793270	35794014	chr22_35793270_35794014_peak_114988	28.3022	+	31.3199	2.31872	0.498927	4.64741	3.3613e-06	0.000234338	0.296467	1868
chr12	95508806	95509208	chr12_95508806_95509208_peak_44172	24.4811	+	18.7602	3.18285	0.685093	4.64586	3.38659e-06	0.000235901	0.298698	1869
chr12	81477694	81478365	chr12_81477694_81478365_peak_43307	24.8259	+	22.3026	2.75015	0.591998	4.64555	3.39175e-06	0.00023612	0.299152	1870
chr8	17385138	17385933	chr8_17385138_17385933_peak_177904	37.3013	+	28.236	2.40739	0.518221	4.64549	3.39263e-06	0.00023612	0.29923	1871
chr12	113478427	113479106	chr12_113478427_113479106_peak_45558	53.9841	+	38.5651	2.14655	0.462185	4.64436	3.41138e-06	0.000237324	0.300883	1872
chr9	92713887	92714330	chr9_92713887_92714330_peak_191241	32.4685	+	15.3543	3.31001	0.712779	4.64381	3.42047e-06	0.000237855	0.301685	1873
chr3	181959666	181960558	chr3_181959666_181960558_peak_129290	92.0095	+	66.7205	1.57343	0.338862	4.64329	3.42904e-06	0.00023835	0.302441	1874
chr7	106623545	106624077	chr7_106623545_106624077_peak_173518	50.2991	+	52.1868	1.77027	0.381263	4.64318	3.43087e-06	0.000238376	0.302603	1875
chr9	818758	819626	chr9_818758_819626_peak_186675	52.124	+	41.0725	2.01482	0.433951	4.64298	3.43427e-06	0.000238511	0.302903	1876
chr18	1412625	1413543	chr18_1412625_1413543_peak_79335	43.3615	+	50.6624	1.79678	0.38703	4.64247	3.44267e-06	0.000238993	0.303644	1877
chr20	20015047	20015825	chr20_20015047_20015825_peak_107545	50.94	+	89.1984	1.45145	0.312709	4.64152	3.4586e-06	0.000239996	0.305049	1878
chr15	94837737	94838238	chr15_94837737_94838238_peak_65132	35.6407	+	17.1332	3.12836	0.674111	4.64072	3.47202e-06	0.000240739	0.306232	1879
chr10	3782646	3783042	chr10_3782646_3783042_peak_18003	44.3121	+	22.6661	2.8099	0.605499	4.64063	3.47347e-06	0.000240739	0.30636	1880
chr10	7275293	7275915	chr10_7275293_7275915_peak_18364	31.9865	+	27.5819	2.54312	0.548129	4.63964	3.49016e-06	0.000241776	0.307832	1881
chr4	86517110	86517778	chr4_86517110_86517778_peak_135799	42.2637	+	41.8523	2.1084	0.454458	4.63938	3.49462e-06	0.000241982	0.308225	1882
chr6	130166896	130167202	chr6_130166896_130167202_peak_162702	41.9276	+	17.9841	3.14819	0.678601	4.63924	3.49698e-06	0.000242044	0.308434	1883
chr18	28824708	28825268	chr18_28824708_28825268_peak_80921	25.0266	+	31.319	2.36622	0.510244	4.63742	3.52782e-06	0.000243869	0.311154	1884
chr5	95049958	95050412	chr5_95049958_95050412_peak_147796	26.8282	+	23.3655	2.73607	0.590114	4.63651	3.54339e-06	0.000244698	0.312527	1885
chr1	34665381	34666026	chr1_34665381_34666026_peak_3542	70.7983	+	34.8796	2.14754	0.463185	4.63646	3.54431e-06	0.000244698	0.312608	1886
chr10	25142584	25142980	chr10_25142584_25142980_peak_19628	36.8399	+	12.4261	3.53342	0.762122	4.63629	3.54721e-06	0.000244795	NA	1887
chr6	77151522	77152016	chr6_77151522_77152016_peak_159643	72.5435	+	26.9798	2.59878	0.560636	4.63541	3.56236e-06	0.000245737	0.314201	1888
chr6	109323183	109323956	chr6_109323183_109323956_peak_161248	80.1741	+	79.7513	3.20927	0.692409	4.63493	3.57059e-06	0.0002462	0.314926	1889
chr9	28365121	28365736	chr9_28365121_28365736_peak_188344	25.1028	+	17.3699	3.12814	0.675025	4.63411	3.58479e-06	0.000247064	0.316179	1890
chr5	95177620	95178144	chr5_95177620_95178144_peak_147823	41.8304	+	30.0946	2.31632	0.499851	4.63403	3.58613e-06	0.000247064	0.316297	1891
chr1	206921659	206922223	chr1_206921659_206922223_peak_14478	30.2439	+	28.852	2.36148	0.509811	4.63206	3.62044e-06	0.000249008	0.319323	1892
chr16	77323080	77323780	chr16_77323080_77323780_peak_70589	79.6067	+	76.3958	1.48905	0.321607	4.63003	3.6561e-06	0.000251249	0.322468	1893
chr3	72418506	72419002	chr3_72418506_72419002_peak_122419	40.2881	+	16.7525	3.15258	0.680915	4.62991	3.65827e-06	0.000251275	0.322659	1894
chr6	110396618	110397204	chr6_110396618_110397204_peak_161330	59.7933	+	31.7759	2.26976	0.490245	4.62984	3.65955e-06	0.000251275	0.322772	1895
chr1	175542144	175543140	chr1_175542144_175543140_peak_12268	41.4822	+	38.7376	2.03509	0.439585	4.62958	3.66407e-06	0.00025148	0.323171	1896
chr2	30623139	30623729	chr2_30623139_30623729_peak_90994	20.3132	+	24.636	2.64168	0.570898	4.62723	3.70586e-06	0.000253922	0.326857	1897
chr21	32142090	32143157	chr21_32142090_32143157_peak_111818	57.9415	+	70.7178	1.52899	0.330456	4.62691	3.7117e-06	0.000254161	0.327372	1898
chr2	200621647	200622476	chr2_200621647_200622476_peak_102466	43.2882	+	26.8186	2.55397	0.551988	4.62686	3.71246e-06	0.000254161	0.327439	1899
chr1	110838234	110838695	chr1_110838234_110838695_peak_8833	16.5279	+	15.3375	3.32701	0.71926	4.6256	3.73509e-06	0.000255604	0.329435	1900
chrX	107441636	107442090	chrX_107441636_107442090_peak_200159	16.9519	+	12.527	3.52586	0.762537	4.62386	3.76669e-06	0.000257443	NA	1901
chr6	166458622	166459205	chr6_166458622_166459205_peak_165814	28.1509	+	21.4963	2.8532	0.617095	4.6236	3.77137e-06	0.000257655	0.332635	1902
chr8	54719662	54720828	chr8_54719662_54720828_peak_180444	24.1326	+	37.0482	2.21532	0.479246	4.62251	3.7912e-06	0.000258902	0.334384	1903
chr1	60015485	60016162	chr1_60015485_60016162_peak_5565	58.4878	+	72.3735	1.63274	0.35325	4.62204	3.79977e-06	0.000259378	0.335139	1904
chr1	113850318	113850885	chr1_113850318_113850885_peak_9089	66.3942	+	61.0492	1.61969	0.35047	4.62148	3.81019e-06	0.000259982	0.336059	1905
chr5	65141014	65141668	chr5_65141014_65141668_peak_145749	34.5903	+	18.569	3.00122	0.649453	4.62116	3.81603e-06	0.000260272	0.336574	1906
chr3	134704489	134705186	chr3_134704489_134705186_peak_126232	71.9448	+	45.8976	1.95512	0.423138	4.62053	3.82756e-06	0.000260919	0.337591	1907
chr6	68103031	68103777	chr6_68103031_68103777_peak_159130	45.1023	+	24.5492	2.63869	0.571086	4.62047	3.82871e-06	0.000260919	0.337693	1908
chr2	147362213	147362699	chr2_147362213_147362699_peak_98663	14.1443	+	15.9761	3.33569	0.721997	4.62009	3.83565e-06	0.000261282	0.338304	1909
chr11	34554039	34554677	chr11_34554039_34554677_peak_30343	19.5602	+	15.1445	3.32044	0.718712	4.61999	3.83763e-06	0.000261309	0.338479	1910
chr2	59261453	59262458	chr2_59261453_59262458_peak_93082	64.9488	+	98.0045	1.39744	0.302539	4.61904	3.85511e-06	0.00026239	0.34002	1911
chr2	43186428	43187018	chr2_43186428_43187018_peak_91922	39.0867	+	41.7897	1.99275	0.43143	4.61894	3.85698e-06	0.000262408	0.340186	1912
chr3	133132178	133132886	chr3_133132178_133132886_peak_126095	65.7921	+	53.1486	1.97995	0.428691	4.6186	3.86343e-06	0.000262737	0.340755	1913
chr3	112980368	112981301	chr3_112980368_112981301_peak_124458	32.4675	+	33.8069	2.2282	0.482598	4.6171	3.89134e-06	0.000264415	0.343216	1914
chr7	29026273	29026895	chr7_29026273_29026895_peak_168315	51.3571	+	36.0057	2.14262	0.464141	4.61631	3.90615e-06	0.000265184	0.344523	1915
chr8	101100462	101101056	chr8_101100462_101101056_peak_183176	35.2293	+	42.3888	2.17661	0.471512	4.61624	3.90751e-06	0.000265184	0.344642	1916
chr17	12632385	12632744	chr17_12632385_12632744_peak_73085	23.6593	+	28.4345	2.3958	0.519007	4.61613	3.90958e-06	0.000265214	0.344825	1917
chr8	48545190	48545564	chr8_48545190_48545564_peak_180120	27.7607	+	15.3611	3.29175	0.71312	4.61598	3.91243e-06	0.000265297	0.345076	1918
chr3	132630533	132631400	chr3_132630533_132631400_peak_126063	62.766	+	58.4363	1.67745	0.363431	4.6156	3.91952e-06	0.000265668	0.345702	1919
chr2	186249555	186250327	chr2_186249555_186250327_peak_101459	53.0346	+	63.3911	1.59982	0.346627	4.61541	3.92322e-06	0.000265725	0.346028	1920
chr15	83235348	83236034	chr15_83235348_83236034_peak_64231	44.7595	+	37.8311	2.22746	0.482616	4.61539	3.92362e-06	0.000265725	0.346063	1921
chr6	35727082	35727577	chr6_35727082_35727577_peak_157158	29.633	+	12.8207	3.52287	0.763356	4.61497	3.93155e-06	0.000265933	NA	1922
chr1	31625157	31625782	chr1_31625157_31625782_peak_3167	54.496	+	41.6649	1.97866	0.428775	4.61467	3.93719e-06	0.000266204	0.34726	1923
chr6	14855165	14856145	chr6_14855165_14856145_peak_155206	72.7595	+	73.7579	1.49636	0.324318	4.61386	3.95255e-06	0.000267132	0.348615	1924
chr5	67801717	67802642	chr5_67801717_67802642_peak_145979	49.4538	+	54.9536	1.69652	0.367724	4.61356	3.95821e-06	0.000267224	0.349114	1925
chr11	130506166	130507402	chr11_130506166_130507402_peak_37215	26.6851	+	37.8541	2.14537	0.465016	4.61353	3.95882e-06	0.000267224	0.349168	1926
chr10	84026054	84027159	chr10_84026054_84027159_peak_23786	66.5197	+	51.4557	1.76304	0.382206	4.6128	3.97286e-06	0.000268061	0.350406	1927
chr1	112107593	112108180	chr1_112107593_112108180_peak_8918	92.1842	+	69.7912	1.57816	0.342136	4.61265	3.97569e-06	0.000268142	0.350656	1928
chr1	117811164	117812046	chr1_117811164_117812046_peak_9392	56.0421	+	41.6655	1.93753	0.420105	4.612	3.98819e-06	0.000268813	0.351758	1929
chr1	119503142	119503668	chr1_119503142_119503668_peak_9475	69.1017	+	42.0157	2.02266	0.438568	4.61196	3.98892e-06	0.000268813	0.351823	1930
chr13	48073362	48074323	chr13_48073362_48074323_peak_49602	49.7763	+	58.5116	1.64694	0.357125	4.61167	3.99454e-06	0.00026908	0.352318	1931
chr7	28513217	28514466	chr7_28513217_28514466_peak_168265	67.7242	+	97.8505	1.48371	0.321867	4.60971	4.0324e-06	0.000271407	0.355658	1932
chr6	89695509	89696119	chr6_89695509_89696119_peak_160339	14.7092	+	14.6136	3.31349	0.718954	4.60877	4.05058e-06	0.000272518	0.357261	1933
chr8	27523689	27524815	chr8_27523689_27524815_peak_178803	37.046	+	78.1767	1.60455	0.34817	4.60852	4.05536e-06	0.000272728	0.357683	1934
chr5	2030228	2030700	chr5_2030228_2030700_peak_142215	30.6484	+	22.9475	2.72206	0.59067	4.60842	4.05745e-06	0.000272756	0.357867	1935
chr7	134158598	134159111	chr7_134158598_134159111_peak_175214	30.3164	+	24.767	2.56133	0.555819	4.60821	4.06154e-06	0.000272807	0.358228	1936
chr12	18963653	18964546	chr12_18963653_18964546_peak_38961	32.5212	+	31.5692	2.44318	0.530215	4.60791	4.0674e-06	0.000273021	0.358745	1937
chr6	67673922	67674547	chr6_67673922_67674547_peak_159118	53.6699	+	34.3642	2.1487	0.46631	4.60787	4.06807e-06	0.000273021	0.358804	1938
chr11	25556955	25557643	chr11_25556955_25557643_peak_29742	62.6628	+	34.1949	2.23446	0.484972	4.60741	4.0772e-06	0.000273522	0.359609	1939
chr9	84579056	84579956	chr9_84579056_84579956_peak_190551	62.4823	+	57.1625	1.74347	0.37845	4.60689	4.08745e-06	0.000274097	0.360513	1940
chr12	23362574	23363194	chr12_23362574_23363194_peak_39261	32.8769	+	24.5051	2.57991	0.560048	4.60659	4.09329e-06	0.000274377	0.361029	1941
chr12	130818857	130819739	chr12_130818857_130819739_peak_46944	24.1886	+	23.0765	2.66449	0.578427	4.60644	4.09613e-06	0.000274388	0.361278	1942
chr6	35558322	35558950	chr6_35558322_35558950_peak_157135	41.5143	+	19.1861	2.97618	0.646096	4.60641	4.09683e-06	0.000274388	0.36134	1943
chr2	36653001	36653436	chr2_36653001_36653436_peak_91307	35.446	+	31.7191	2.29756	0.498828	4.60593	4.10633e-06	0.000274913	0.362179	1944
chr16	7088632	7089610	chr16_7088632_7089610_peak_66441	24.9129	+	21.9726	2.72019	0.590632	4.60556	4.1135e-06	0.000275279	0.36281	1945
chr7	14714360	14715141	chr7_14714360_14715141_peak_167257	25.1244	+	17.3973	3.12052	0.677672	4.60476	4.12937e-06	0.000276229	0.364211	1946
chr16	24538372	24538867	chr16_24538372_24538867_peak_67691	6.70343	+	22.199	2.75803	0.598982	4.60454	4.13388e-06	0.000276418	0.364608	1947
chr1	12043626	12044067	chr1_12043626_12044067_peak_1122	13.434	+	24.6296	2.54938	0.553781	4.60359	4.15276e-06	0.000277566	0.366274	1948
chr11	36853000	36853650	chr11_36853000_36853650_peak_30610	51.6301	+	24.5486	2.60779	0.566601	4.60252	4.17414e-06	0.000278881	0.368159	1949
chr15	46035322	46036403	chr15_46035322_46036403_peak_60901	36.0555	+	38.5223	2.2	0.478078	4.60176	4.18942e-06	0.000279788	0.369507	1950
chr3	113078126	113078561	chr3_113078126_113078561_peak_124463	28.6439	+	12.6768	3.51434	0.763763	4.60135	4.19754e-06	0.00028003	NA	1951
chr1	7709063	7709584	chr1_7709063_7709584_peak_606	49.2549	+	24.5507	2.54737	0.553706	4.60058	4.21324e-06	0.00028092	0.371608	1952
chr10	55646322	55647015	chr10_55646322_55647015_peak_21586	46.558	+	27.8072	2.50851	0.545279	4.60043	4.21628e-06	0.000281008	0.371876	1953
chr6	82726866	82727443	chr6_82726866_82727443_peak_159926	62.1571	+	43.3669	1.90142	0.413333	4.6002	4.22078e-06	0.000281193	0.372273	1954
chr14	23613127	23613566	chr14_23613127_23613566_peak_53313	5.51522	+	12.2334	3.51009	0.763132	4.59958	4.23343e-06	0.000281921	NA	1955
chr9	89685513	89685917	chr9_89685513_89685917_peak_190923	14.0367	+	18.648	2.96249	0.644103	4.5994	4.23709e-06	0.00028205	0.373711	1956
chr4	112880304	112880945	chr4_112880304_112880945_peak_137377	57.0778	+	38.5393	2.14442	0.466297	4.59882	4.24896e-06	0.000282495	0.374758	1957
chr21	22195019	22195428	chr21_22195019_22195428_peak_111257	54.3214	+	18.8259	3.11253	0.676921	4.59807	4.26421e-06	0.000283279	0.376103	1958
chr7	158359871	158360419	chr7_158359871_158360419_peak_176820	40.2432	+	20.6275	2.85402	0.620741	4.59776	4.2705e-06	0.000283581	0.376658	1959
chr17	38529504	38529970	chr17_38529504_38529970_peak_75178	41.632	+	16.495	3.12902	0.680647	4.59713	4.28356e-06	0.000284333	0.37781	1960
chr10	126434303	126434651	chr10_126434303_126434651_peak_27155	33.3595	+	40.7859	1.99429	0.433824	4.59699	4.2863e-06	0.0002844	0.378052	1961
chr15	99046844	99047674	chr15_99046844_99047674_peak_65466	70.4788	+	124.618	1.22366	0.266239	4.59608	4.30516e-06	0.000285304	0.379715	1962
chrX	43713345	43713890	chrX_43713345_43713890_peak_198285	31.5093	+	21.075	2.83149	0.616196	4.59511	4.32514e-06	0.00028625	0.381477	1963
chr6	169910977	169911351	chr6_169910977_169911351_peak_166135	57.8117	+	18.4409	2.95906	0.643967	4.59505	4.32636e-06	0.00028625	0.381585	1964
chr12	115207367	115207798	chr12_115207367_115207798_peak_45652	40.2441	+	35.1036	2.11569	0.460427	4.59505	4.32644e-06	0.00028625	0.381592	1965
chr12	27582642	27583053	chr12_27582642_27583053_peak_39601	41.3828	+	20.8876	2.82815	0.615601	4.59412	4.34576e-06	0.000287214	0.383296	1966
chr8	78215951	78216328	chr8_78215951_78216328_peak_181714	28.7753	+	12.4537	3.51045	0.764121	4.5941	4.34623e-06	0.000287214	NA	1967
chr10	7273499	7274105	chr10_7273499_7274105_peak_18363	36.4979	+	32.3744	2.18727	0.476104	4.5941	4.34627e-06	0.000287214	0.383341	1968
chr10	91939291	91940055	chr10_91939291_91940055_peak_24369	82.2049	+	65.9739	1.62681	0.354149	4.59357	4.3572e-06	0.000287472	0.384305	1969
chr2	179719787	179720241	chr2_179719787_179720241_peak_101079	38.7921	+	12.2626	3.50835	0.76379	4.59335	4.36184e-06	0.000287662	NA	1970
chr20	15025648	15026437	chr20_15025648_15026437_peak_107221	50.3243	+	45.6376	1.87876	0.409112	4.59228	4.3842e-06	0.000288903	0.386686	1971
chr11	67917527	67917894	chr11_67917527_67917894_peak_32428	64.2199	+	38.3689	2.08638	0.454428	4.59122	4.40667e-06	0.000290033	0.388668	1972
chr16	80927842	80928446	chr16_80927842_80928446_peak_70887	57.3499	+	37.1283	2.06807	0.450481	4.59081	4.41533e-06	0.000290445	0.389432	1973
chr12	47812933	47813730	chr12_47812933_47813730_peak_40633	32.5485	+	24.8935	2.5574	0.55708	4.59072	4.41722e-06	0.000290445	0.389599	1974
chr5	140002580	140003060	chr5_140002580_140003060_peak_150903	35.7332	+	15.1719	3.31048	0.721132	4.59067	4.41826e-06	0.000290445	0.38969	1975
chr20	6453818	6454332	chr20_6453818_6454332_peak_106631	71.6134	+	33.5998	2.22163	0.483965	4.59048	4.4223e-06	0.000290565	0.390047	1976
chr7	65831275	65832114	chr7_65831275_65832114_peak_170498	37.1726	+	44.8412	2.04374	0.445226	4.59033	4.4254e-06	0.000290565	0.390321	1977
chr11	57158727	57159481	chr11_57158727_57159481_peak_31404	19.6467	+	20.5151	2.81803	0.61415	4.5885	4.46434e-06	0.000292798	0.393755	1978
chr1	81384027	81384458	chr1_81384027_81384458_peak_6907	33.4916	+	12.2032	3.50603	0.764099	4.58846	4.46537e-06	0.000292798	NA	1979
chr19	57813221	57813945	chr19_57813221_57813945_peak_88358	56.5513	+	40.4452	2.04233	0.445108	4.5884	4.46658e-06	0.000292798	0.393953	1980
chr19	48815386	48815757	chr19_48815386_48815757_peak_87693	24.6239	+	16.9223	3.13965	0.684299	4.58812	4.47256e-06	0.000293073	0.39448	1981
chr10	4719703	4720998	chr10_4719703_4720998_peak_18110	47.2393	+	101.082	1.33496	0.290988	4.5877	4.4816e-06	0.000293481	0.395277	1982
chr11	108910204	108910689	chr11_108910204_108910689_peak_35368	14.2544	+	18.4114	2.95519	0.644162	4.58765	4.48254e-06	0.000293481	0.39536	1983
chr2	56110416	56110820	chr2_56110416_56110820_peak_92926	27.3346	+	29.7646	2.46294	0.53687	4.58758	4.48417e-06	0.000293481	0.395504	1984
chr12	52457648	52458537	chr12_52457648_52458537_peak_41102	30.5126	+	28.4977	2.3928	0.521634	4.58712	4.49396e-06	0.000293777	0.396368	1985
chr7	95060163	95060581	chr7_95060163_95060581_peak_172557	20.236	+	20.3976	2.96987	0.647437	4.58712	4.49409e-06	0.000293777	0.396379	1986
chr10	96036145	96036701	chr10_96036145_96036701_peak_24700	11.5101	+	14.0087	3.51787	0.766931	4.58694	4.49791e-06	0.000293844	0.396716	1987
chr4	124084477	124085172	chr4_124084477_124085172_peak_138079	53.9841	+	43.9879	1.9088	0.416141	4.5869	4.49882e-06	0.000293844	0.396796	1988
chr18	49140315	49140988	chr18_49140315_49140988_peak_82161	70.846	+	42.075	1.99031	0.433921	4.58681	4.50066e-06	0.000293844	0.396958	1989
chr13	45632726	45633045	chr13_45632726_45633045_peak_49395	28.8908	+	15.0372	3.27912	0.714922	4.58668	4.50346e-06	0.000293844	0.397205	1990
chr16	88118065	88118933	chr16_88118065_88118933_peak_71623	45.5372	+	57.1334	1.7193	0.374848	4.58665	4.50409e-06	0.000293844	0.397261	1991
chrX	100697035	100697551	chrX_100697035_100697551_peak_199851	39.9284	+	17.6992	3.11662	0.679556	4.58627	4.51245e-06	0.000294272	0.397998	1992
chr18	9802973	9803692	chr18_9802973_9803692_peak_79902	70.3408	+	78.9394	1.50722	0.328649	4.5861	4.516e-06	0.000294386	0.398311	1993
chr15	100887085	100887524	chr15_100887085_100887524_peak_65656	26.5013	+	27.2771	2.54334	0.554607	4.58585	4.52149e-06	0.00029458	0.398796	1994
chr1	156789512	156789871	chr1_156789512_156789871_peak_10796	18.8123	+	19.9773	2.83253	0.617675	4.5858	4.52258e-06	0.00029458	0.398892	1995
chr4	55063088	55064015	chr4_55063088_55064015_peak_134097	69.0629	+	84.9977	1.5293	0.333513	4.58542	4.53075e-06	0.000294995	0.399613	1996
chr18	32551225	32551625	chr18_32551225_32551625_peak_81100	54.8978	+	16.8045	3.09781	0.675591	4.58532	4.53284e-06	0.000295013	0.399796	1997
chr12	115220995	115221458	chr12_115220995_115221458_peak_45655	57.2366	+	28.7882	2.53646	0.553185	4.58519	4.53585e-06	0.000295092	0.400062	1998
[truncated: 183,086 more rows]

## Sheet: Table S2
Table S2. Short DNA motifs found in differential peaks
Opening Motifs	% of Targets	% of Background	P-value	Best Match	Matches to Known Motifs
Motif1	0.6424	0.2924	1e-140	CEBPE	CEBPE/CEBPB/CEBPD/CEBPG/CEBPA/HLF/DBP/TEF
Motif2	0.5282	0.2652	1e-83	AP-1(bZIP)	AP-1/BATF/JDP2/FOS-JUN/FOSL2/Jun-AP1/Atf3/Fos/Junb/
Motif3	0.6694	0.4277	1e-64	PB0141.1_Isgf3g_2	Isgf3g/Foxj3/Foxo1/Foxd2/Foxp2/Foxp1/Foxp3/Foxl1/Foxo4
Motif4	0.2727	0.1213	1e-45	PGR(NR)	Pgr/Gre/PR/ARE/NR3C2/NR3C1/AR/Sox13
Motif5	0.2041	0.0968	1e-28	Bcl6(Zf))	Bcl6/Stat5a/Stat4/Stat1/Stat3/Stat5/Stat6
Motif6	0.1322	0.0495	1e-28	MF0002.1_bZIP_CREB	CREB/Atf1/Crem/Atf3/Creb1Creb3/Xbp1
Motif7	0.3649	0.2299	1e-25	Egr2(Zf)	Egr2/Egr1/Panc1-Rbpj1/Egr4/Egr3/E2F6/Znf263
Motif8	0.2008	0.0992	1e-25	CEBP:AP1(bZIP)	CEBP-Ap1/Chop/Atf4/Foxk1/Foxj1/Zbtb12/Rhox11/Runx2
Motif9	0.3714	0.2358	1e-25	PB0120.1_Foxj1_2	Foxj1/Cdx1/Mafg-NFE2L1/Foxj3/Cdx2/Rxra/RORA/Hoxc10
Motif10	0.1584	0.0711	1e-24	PH0086.1_Irx5	Irx5/Forkhead/Irx4/Foxg1/Foxa1/Foxo3/Foxd2/Foxd1/Foxj2
Motif11	0.262	0.1488	1e-24	NF1-halfsite(CTF)	NF1/NFIA/NFIX/NFIC/Nkx3.1/Stat5a-Stat5b/Hic1/Stat3/Rfx5
Motif12	0.0767	0.0223	1e-23	PH0040.1_Hmbox1	Hmbox1/Hoxc9/Foxl2/Hoxa9/FoxL1/Foxq1/Foxk1
Motif13	0.4384	0.3174	1e-18	Unknown-ESC-element(?)	Nanog?/Zic1/DCE/Zic3/Ap4/Zic2/MyoG
Motif14	0.1102	0.0496	1e-16	TFEB	TFEB/TFEC/TFE3/MITF/USF1/Arntl/BHLHE41/USF2/bHLH/Nkx2.3
Motif15	0.1257	0.0622	1e-15	ZNF322(Zf)	Znf322/Spdef/Smad3/Zfx/Zfp691/Runx1/PR/DCE/Klf1
Motif16	0.2735	0.1827	1e-14	Tgif2(Homeobox)	Tgif2/Pax3-Fkhr/Jund/Meis1/nr1f2/Tgif1/Esrra
Motif17	0.1788	0.1091	1e-12	Myc	Myc/NeuroD1/NPAS2/Max-myc/Usf2/Olig2/Bhlhe23/TFEC/NeuroD2/Atoh1
Closing Motifs	% of Targets	% of Background	P-value	Best Match	Matches to Known Motifs
Motif1	0.5657	0.2388	1e-32	TEAD1	Tead1/Tead3/Tead4/Tead2/Spib/Nfatc1/Sox17/Nfatc3
Motif2	0.2997	0.0827	1e-26	RUNX1(Runt)	Runx1/Runx2/Runx3/Znf354c/Foxk1/foxh1
Motif3	0.1616	0.0334	1e-18	PB0178.1_Sox8_2	Sox8/Sox17/Tead2/Tead4/Tead3/Stat6/Sox5
Motif4	0.5522	0.3216	1e-15	Sox5	Sox5/Sry/Sox18/Sox30/Sox9/Sox12/HMG/Sox5/Sox13/Sox8
Motif5	0.2492	0.0918	1e-14	ZBTB18(Zf)	Zbtb18/Tcfe2a/Tal1-Tcf3/Ascl1/Scl/Ascl2/Atoh1/Scl/Tcf3
Motif6	0.2593	0.1076	1e-12	PU.1(ETS)	Pu.1/Sfpi1/Ets1/SpiB/Etv6/EHF/Etv2/Erg/Elf5
Motif7	0.0741	0.0099	1e-12	Hand1::Tcf3	Hand1-Tcf3/Tead3/Tead4/Zbtb3/Tead2/Smad3/Tead1/Zfp410

## Sheet: Table S3
Table S3. Differential expression of candidate TFs
			Transcripts per million						DESeq2 differential gene expression analysis
Binding Motif	GeneID	GeneName	Undecidualized	Undecidualized	Undecidualized	Decidualized	Decidualized	Decidualized	baseMean	log2FoldChange	lfcSE	stat	pvalue	BH	Bonferroni
OpeningM1	ENSG00000092067	CEBPE	0	0	0	0.196662	0.107125	0.106662	0.733137	0.464885	0.547063	0.849783	0.395446	NA	NA
OpeningM1	ENSG00000105516	DBP	9.68292	4.804	4.69133	5.7676	3.63776	3.2421	200.271	-0.145465	0.260567	-0.558265	0.576664	0.767086	1
OpeningM1	ENSG00000108924	HLF	0.675905	0	0.0243461	0.324037	0.126077	0.0251064	7.14389	0.211218	0.782889	0.269793	0.787319	0.895061	NA
OpeningM1	ENSG00000153879	CEBPG	55.8018	62.7744	36.0384	10.843	12.492	19.3146	802.44	-1.38531	0.334258	-4.14445	3.41e-05	0.000396907	0.55482
OpeningM1	ENSG00000167074	TEF	33.0108	14.4651	16.8744	17.2738	12.1809	11.7767	477.295	-0.156366	0.231018	-0.676853	0.498499	0.708982	1
OpeningM1	ENSG00000172216	CEBPB	157.797	127.432	130.284	188.908	151.52	283.954	1974.09	0.930741	0.258781	3.59664	0.000322358	0.00277331	1
OpeningM1	ENSG00000221869	CEBPD	44.0906	47.7058	18.8186	222.474	120.841	187.67	1536.13	2.56308	0.376034	6.81608	9.36e-12	4.04e-10	1.52e-07
OpeningM1	ENSG00000245848	CEBPA	0	0.135015	0	0	0.0632733	0.125999	0.893855	0.13324	0.573531	0.232316	0.816293	NA	NA
OpeningM2	ENSG00000075426	FOSL2	180.588	148.9	104.61	361.68	340.62	211.191	10132.4	1.45876	0.191102	7.6334	2.29e-14	1.36e-12	3.72e-10
OpeningM2	ENSG00000140044	JDP2	30.8319	39.4251	16.5502	27.7429	31.6658	22.4105	1049.31	0.38449	0.251083	1.53133	0.125689	0.300304	1
OpeningM2	ENSG00000156127	BATF	0	0	0	0.155925	0	0.33827	0.561262	0.404917	0.531819	0.761381	0.446429	NA	NA
OpeningM2	ENSG00000170345	FOS	3.36259	4.05908	11.6653	3.49218	6.99204	9.36772	128.924	0.52751	0.35495	1.48615	0.137239	0.318153	1
OpeningM2	ENSG00000171223	JUNB	66.185	87.6808	287.549	107.764	84.0157	319.633	1790.39	0.642162	0.283781	2.26288	0.0236433	0.0892159	1
OpeningM3	ENSG00000150907	FOXO1	183.725	81.4039	260.137	205.686	411.56	302.234	8686.1	1.28511	0.225163	5.70746	1.15e-08	3e-07	0.000186785
OpeningM3	ENSG00000049768	FOXP3	0.276948	0.413372	0.124696	0.237093	0.322871	0.12859	3.83649	0.113954	0.77454	0.147125	0.883034	NA	NA
OpeningM3	ENSG00000114861	FOXP1	22.3133	17.1643	11.9356	10.6721	6.30548	13.7351	1055.41	-0.335146	0.344454	-0.972978	0.330564	0.558307	1
OpeningM3	ENSG00000128573	FOXP2	0.294058	0.0675247	0.0712921	0.242058	0.116031	0.189047	15.4782	0.768467	0.621098	1.23727	0.215986	0.429522	1
OpeningM3	ENSG00000184481	FOXO4	38.733	23.9599	17.6727	19.9486	21.0565	12.839	445.481	-0.122622	0.239145	-0.512752	0.608125	0.787612	1
OpeningM4	ENSG00000082175	PGR	79.4676	36.3116	10.9536	26.4279	30.5643	8.25242	2724.7	-0.335715	0.280222	-1.19804	0.230903	0.448127	1
OpeningM4	ENSG00000113580	NR3C1	12.0461	11.1153	12.1619	6.11426	7.31446	5.76483	481.745	-0.464386	0.238958	-1.94338	0.0519703	0.161211	1
OpeningM4	ENSG00000143842	SOX13	18.88	22.4052	19.0399	33.027	35.7111	20.5066	1145.13	0.911905	0.272735	3.34356	0.000827118	0.00610055	1
OpeningM4	ENSG00000151623	NR3C2	0.243142	0	0.973109	0.11564	0.226767	0.702447	15.1299	0.272648	0.740289	0.3683	0.71265	0.852905	1
OpeningM4	ENSG00000169083	AR	29.3848	15.0825	22.4075	11.1061	11.2046	5.63289	1074.06	-0.817103	0.331523	-2.4647	0.013713	0.0585091	1
OpeningM5	ENSG00000113916	BCL6	45.4198	27.5482	19.0292	40.3246	34.7354	19.121	1099.05	0.459861	0.207516	2.21602	0.0266898	0.0977224	1
OpeningM5	ENSG00000115415	STAT1	191.409	160.329	146.075	185.625	167.022	162.001	6156.31	0.458397	0.187313	2.44722	0.0143962	0.0609118	1
OpeningM5	ENSG00000168610	STAT3	71.2102	82.6102	97.9969	78.9825	181.453	166.057	6203.88	1.0581	0.31331	3.37717	0.000732367	0.00551774	1
OpeningM5	ENSG00000138378	STAT4	1.46994	0.668658	1.13459	0.467408	0.900908	0.546008	21.0899	-0.294083	0.58727	-0.500763	0.616538	0.793115	1
OpeningM5	ENSG00000166888	STAT6	61.6826	53.1279	60.2364	98.6814	72.2641	47.718	2932.83	0.651727	0.300729	2.16716	0.0302228	0.106958	1
OpeningM5	ENSG00000173757	STAT5B	64.758	49.1485	39.5912	41.2414	38.5259	30.672	1658.25	-0.0458624	0.189712	-0.241747	0.808976	0.905325	1
OpeningM6	ENSG00000095794	CREM	13.2263	11.7265	11.3177	18.9968	13.9433	18.8309	516.545	0.891255	0.249395	3.57366	0.000352025	0.0029798	1
OpeningM6	ENSG00000100219	XBP1	255.125	280.496	218.858	287.648	225.353	228.539	4551.74	0.374097	0.243757	1.53471	0.124854	0.299148	1
OpeningM6	ENSG00000107175	CREB3	122.309	146.066	147.135	70.0196	114.86	122.463	1359.17	-0.0596825	0.200252	-0.298037	0.765675	0.882742	1
OpeningM6	ENSG00000118260	CREB1	28.4852	17.3876	17.1332	12.4248	12.5427	11.2982	938.556	-0.340229	0.218889	-1.55435	0.120102	0.292021	1
OpeningM6	ENSG00000123268	ATF1	31.5402	24.5092	21.892	14.6782	15.6925	14.7335	329.952	-0.354614	0.236797	-1.49754	0.134253	0.31397	1
OpeningM7	ENSG00000006194	ZNF263	14.8664	10.7188	10.3893	9.58214	9.4041	9.47004	590.662	0.089432	0.214328	0.417267	0.676483	0.829387	1
OpeningM7	ENSG00000120738	EGR1	85.7767	50.997	339.855	6.86606	6.6313	33.647	1510.83	-2.84401	0.221142	-12.8606	7.5e-38	4.07e-35	1.22e-33
OpeningM7	ENSG00000122877	EGR2	6.58039	1.58883	9.93418	0.0414222	0	0.0449315	58.1602	-5.27423	0.623378	-8.46072	2.66e-17	2.36e-15	4.33e-13
OpeningM7	ENSG00000135625	EGR4	0	0	0.0676487	0.0643125	0	0	0.326551	0.0415362	0.531011	0.0782209	0.937652	NA	NA
OpeningM7	ENSG00000169016	E2F6	22.8995	18.2817	17.4942	19.1525	20.0455	19.265	476.227	0.406807	0.217423	1.87104	0.0613401	0.182338	1
OpeningM7	ENSG00000179388	EGR3	4.70589	0.658501	5.42951	0.692429	0.411466	1.36562	58.5486	-1.36764	0.473825	-2.88639	0.00389687	0.0218045	1
OpeningM8	ENSG00000124813	RUNX2	13.0312	6.15821	18.2888	0.615629	0.873923	8.21578	357.856	-1.94397	0.476352	-4.08094	4.49e-05	0.000506378	0.730577
OpeningM8	ENSG00000128272	ATF4	645.627	708.472	455.294	198.497	234.65	332.757	6127.71	-0.810572	0.290813	-2.78726	0.00531553	0.0278563	1
OpeningM8	ENSG00000164916	FOXK1	16.3888	11.9097	9.72288	5.25425	5.09089	4.83398	666.476	-0.865087	0.220059	-3.93116	8.45e-05	0.000883709	1
OpeningM8	ENSG00000175197	DDIT3	131.067	112.629	68.7687	56.1674	38.4384	58.6746	520.773	-0.564236	0.320421	-1.76092	0.078252	0.216625	1
OpeningM8	ENSG00000204366	ZBTB12	12.5659	11.3672	9.77258	1.30395	1.42056	1.94483	64.3469	-2.26203	0.414203	-5.46117	4.73e-08	1.08e-06	0.000770421
OpeningM9	ENSG00000069667	RORA	6.25611	1.90824	1.97224	8.15482	4.80857	3.57137	465.084	1.22486	0.25604	4.78387	1.72e-06	2.78e-05	0.0280079
OpeningM9	ENSG00000082641	NFE2L1	315.68	229.448	224.419	518.073	464.579	216.972	11824.3	0.94731	0.287185	3.29861	0.000971659	0.00696893	1
OpeningM9	ENSG00000113722	CDX1	5.38425	1.92068	14.6371	0.956671	0.852731	8.58478	55.2312	-0.856317	0.470187	-1.82123	0.0685725	0.197534	1
OpeningM9	ENSG00000180818	HOXC10	1.53147	6.85762	5.51637	0.458878	5.78475	4.97755	58.9899	-0.118344	0.43613	-0.271351	0.786121	0.89447	1
OpeningM9	ENSG00000186350	RXRA	26.4885	18.8898	14.9972	17.9197	15.2913	9.04746	1168.24	-0.116665	0.221912	-0.525728	0.599077	0.781439	1
OpeningM9	ENSG00000197063	MAFG	56.3518	43.5184	49.698	36.6501	46.625	47.0902	1450.39	0.206978	0.21133	0.979407	0.327379	0.555663	1
OpeningM10	ENSG00000065970	FOXJ2	38.9249	26.3767	26.423	20.1444	17.7154	14.9272	872.684	-0.365599	0.207078	-1.76552	0.0774772	0.215168	1
OpeningM10	ENSG00000113430	IRX4	0	0	0	0	0	0.118352	0.383951	0.291857	0.531011	0.549625	0.582576	NA	NA
OpeningM10	ENSG00000118689	FOXO3	35.1391	26.1553	32.5172	8.84659	12.4407	17.1312	963.001	-0.889278	0.255764	-3.47694	0.000507169	0.00407695	1
OpeningM10	ENSG00000129514	FOXA1	0.130255	0.259225	0.547377	0	0	0.806385	7.30548	-0.17206	0.788192	-0.218297	0.827198	0.914599	NA
OpeningM10	ENSG00000176842	IRX5	0.125478	0.124859	0.33898	0	0	0.174783	2.06574	-0.540789	0.757361	-0.714044	0.4752	NA	NA
OpeningM11	ENSG00000008441	NFIX	66.7578	45.5163	39.635	10.1354	10.6191	5.70744	1003.18	-2.0714	0.242582	-8.53897	1.35e-17	1.25e-15	2.21e-13
OpeningM11	ENSG00000141905	NFIC	69.2813	60.5976	58.7424	18.8822	22.5299	20.6237	2181.05	-1.1763	0.190538	-6.17357	6.68e-10	2.11e-08	1.09e-05
OpeningM11	ENSG00000143390	RFX5	35.4962	37.8772	46.089	13.2948	20.328	19.5173	756.832	-0.759805	0.215731	-3.522	0.00042831	0.00353519	1
OpeningM11	ENSG00000162599	NFIA	2.74175	3.85546	2.3359	0.758973	1.20965	1.11294	122.692	-1.07322	0.324075	-3.31163	0.000927542	0.00670575	1
OpeningM11	ENSG00000173757	STAT5B	64.758	49.1485	39.5912	41.2414	38.5259	30.672	1658.25	-0.0458624	0.189712	-0.241747	0.808976	0.905325	1
OpeningM11	ENSG00000177374	HIC1	43.7414	33.5022	45.8482	15.7705	9.39467	10.3732	669.961	-1.35693	0.280677	-4.8345	1.33e-06	2.2e-05	0.0217411
OpeningM11	ENSG00000196712	NF1	18.2607	14.3634	14.1127	5.55452	6.48795	5.00021	1589.04	-1.02486	0.20572	-4.9818	6.3e-07	1.13e-05	0.0102608
OpeningM12	ENSG00000078399	HOXA9	72.2372	54.2588	46.5811	35.2953	34.7307	44.5256	711.258	-0.166213	0.252619	-0.657956	0.510566	0.717529	1
OpeningM12	ENSG00000147421	HMBOX1	12.1076	8.139	8.55273	7.94667	6.72513	5.57172	316.786	-0.0864907	0.244683	-0.353481	0.723728	0.858908	1
OpeningM12	ENSG00000164379	FOXQ1	1.15505	0.612985	19.8316	0.197765	0.359086	26.672	119.08	0.0338421	0.50952	0.0664195	0.947044	0.973613	1
OpeningM12	ENSG00000164916	FOXK1	16.3888	11.9097	9.72288	5.25425	5.09089	4.83398	666.476	-0.865087	0.220059	-3.93116	8.45e-05	0.000883709	1
OpeningM12	ENSG00000180806	HOXC9	0.744164	1.58677	4.69085	0.182021	0.793197	2.56674	17.5248	-0.588825	0.603616	-0.975496	0.329314	0.557388	1
OpeningM12	ENSG00000183770	FOXL2	159.585	120.803	144.864	48.6131	54.7298	88.2459	1708.1	-0.759414	0.23964	-3.16898	0.00152975	0.01013	1
OpeningM13	ENSG00000043355	ZIC2	0	0.0538056	0	0	0	0.0502128	0.353657	0.0415362	0.531011	0.0782209	0.937652	NA	NA
OpeningM13	ENSG00000111704	NANOG	0.154473	0.15371	0.139103	0.0661214	0.216104	0.143446	2.01374	0.136895	0.78688	0.173972	0.861887	NA	NA
OpeningM13	ENSG00000152977	ZIC1	0	0	0	0	0	0.146123	1.15185	0.461345	0.545147	0.846277	0.397398	NA	NA
OpeningM14	ENSG00000068323	TFE3	123.042	125.632	120.268	120.445	135.302	92.33	3070.54	0.302701	0.230552	1.31294	0.189204	0.394003	1
OpeningM14	ENSG00000112561	TFEB	5.15127	4.30823	5.80552	5.43805	3.92011	8.51065	190.805	0.56331	0.296894	1.89734	0.0577829	0.174578	1
OpeningM14	ENSG00000123095	BHLHE41	10.4437	6.25332	30.2902	0.967619	1.98181	32.1596	325.063	-0.817453	0.497079	-1.64451	0.10007	0.257311	1
OpeningM14	ENSG00000133794	ARNTL	8.63078	7.2183	8.225	19.4918	15.3583	9.98153	486.421	1.2133	0.308968	3.92695	8.6e-05	0.000896698	1
OpeningM14	ENSG00000158773	USF1	74.3466	54.2873	64.4034	53.443	41.1192	52.3653	781.15	0.0188865	0.208948	0.0903884	0.927979	0.965347	1
OpeningM14	ENSG00000187098	MITF	69.2519	38.0211	17.471	18.4713	30.7496	25.1084	1360.46	-0.155413	0.388431	-0.400105	0.689079	0.837458	1
OpeningM15	ENSG00000005889	ZFX	29.469	18.2192	16.0609	17.5008	16.3212	12.9858	971.526	0.0037158	0.207349	0.0179205	0.985702	0.992304	1
OpeningM15	ENSG00000124664	SPDEF	0	0.278389	1.42762	0	0	0.9526	5.13386	-0.308054	0.784666	-0.392592	0.694621	0.840822	NA
OpeningM15	ENSG00000159216	RUNX1	14.1314	15.453	25.9151	2.45291	5.32317	8.78038	1056.5	-1.41571	0.251101	-5.63804	1.72e-08	4.35e-07	0.000280153
OpeningM15	ENSG00000166949	SMAD3	46.3811	34.3414	37.0746	2.12953	3.85445	12.8593	1117.07	-2.33417	0.434335	-5.37412	7.7e-08	1.68e-06	0.00125345
OpeningM15	ENSG00000181315	ZNF322	14.1005	8.84681	10.1988	5.96294	6.86592	3.78622	148.854	-0.566267	0.337481	-1.67792	0.0933624	0.245318	1
OpeningM16	ENSG00000118707	TGIF2	35.7552	24.7831	27.7375	5.4516	4.00343	13.8857	387.303	-1.57305	0.372992	-4.21739	2.47e-05	0.000298419	0.402544
OpeningM16	ENSG00000130522	JUND	306.302	281.14	251.586	199.302	160.864	326.63	2827.21	0.0626065	0.289574	0.216202	0.82883	0.915174	1
OpeningM16	ENSG00000143995	MEIS1	55.2587	33.2028	23.1236	74.2371	54.4452	32.7594	3047.72	0.944368	0.192358	4.90942	9.13e-07	1.56e-05	0.0148786
OpeningM16	ENSG00000173153	ESRRA	35.2273	30.1882	38.141	35.1001	32.3055	44.5288	660.964	0.506647	0.211655	2.39374	0.0166774	0.0686677	1
OpeningM17	ENSG00000125952	MAX	55.1999	46.6683	48.2925	37.1151	35.2861	40.9704	1148.64	0.00603832	0.199569	0.0302568	0.975862	0.98718	1
OpeningM17	ENSG00000136997	MYC	23.7196	43.4098	34.8837	46.2756	49.9694	29.0551	698.596	0.667801	0.338069	1.97534	0.0482294	0.152543	1
OpeningM17	ENSG00000170485	NPAS2	6.60185	6.54084	9.40645	4.56303	4.46467	3.17147	420.581	-0.449655	0.329525	-1.36456	0.172393	0.370174	1
ClosingM1	ENSG00000072736	NFATC3	17.3912	13.3119	15.0402	8.06893	7.22148	8.16903	582.972	-0.536506	0.211218	-2.54006	0.0110834	0.0495346	1
ClosingM1	ENSG00000131196	NFATC1	3.43843	3.42147	2.45412	1.33008	1.80535	2.60171	102.199	-0.299017	0.382254	-0.782247	0.434069	0.6553	1
ClosingM2	ENSG00000020633	RUNX3	0.0387607	0.154278	0	0	0.108451	0.17997	2.30173	0.317855	0.745054	0.42662	0.669656	NA	NA
ClosingM2	ENSG00000124813	RUNX2	13.0312	6.15821	18.2888	0.615629	0.873923	8.21578	357.856	-1.94397	0.476352	-4.08094	4.49e-05	0.000506378	0.730577
ClosingM2	ENSG00000159216	RUNX1	14.1314	15.453	25.9151	2.45291	5.32317	8.78038	1056.5	-1.41571	0.251101	-5.63804	1.72e-08	4.35e-07	0.000280153
ClosingM2	ENSG00000160973	FOXH1	0.142623	0.14192	0.0642162	0.0610493	0.266036	0.132443	2.05104	0.349857	0.785999	0.445112	0.656239	NA	NA
ClosingM2	ENSG00000164916	FOXK1	16.3888	11.9097	9.72288	5.25425	5.09089	4.83398	666.476	-0.865087	0.220059	-3.93116	8.45e-05	0.000883709	1
ClosingM2	ENSG00000177932	ZNF354C	18.3738	12.2435	9.95114	6.43871	5.44549	4.96246	290.323	-0.799735	0.243473	-3.28469	0.00102094	0.00726374	1
ClosingM3	ENSG00000166888	STAT6	61.6826	53.1279	60.2364	98.6814	72.2641	47.718	2932.83	0.651727	0.300729	2.16716	0.0302228	0.106958	1
ClosingM4	ENSG00000039600	SOX30	0.359969	0.409363	0.277845	0.308166	0.287765	0.191014	6.26575	-0.00252868	0.727679	-0.003475	0.997227	0.998888	NA
ClosingM4	ENSG00000125398	SOX9	0.317522	0.541639	7.67925	0.155331	0.380749	8.88786	73.8408	0.183777	0.455352	0.403594	0.686512	0.835757	1
ClosingM4	ENSG00000143842	SOX13	18.88	22.4052	19.0399	33.027	35.7111	20.5066	1145.13	0.911905	0.272735	3.34356	0.000827118	0.00610055	1
ClosingM4	ENSG00000177732	SOX12	37.2004	43.7645	34.2925	16.1367	19.4736	18.3576	753.491	-0.668964	0.215375	-3.10604	0.00189609	0.0121033	1
ClosingM4	ENSG00000203883	SOX18	0.828754	2.16475	0.653008	1.68504	1.15941	2.1164	15.3549	0.714791	0.66533	1.07434	0.28267	0.510507	1
ClosingM5	ENSG00000071564	TCF3	75.0371	59.0185	83.35	16.0345	20.6545	41.9235	1687.3	-1.12599	0.264478	-4.25739	2.07e-05	0.00025618	0.336874
ClosingM5	ENSG00000139352	ASCL1	0	0	0.0650215	0	0	0.402311	1.30109	0.345196	0.552751	0.624506	0.532295	NA	NA
ClosingM5	ENSG00000179456	ZBTB18	7.09152	11.9454	6.92852	4.95996	5.05771	6.11188	158.631	-0.227321	0.350146	-0.649216	0.516199	0.722128	1
ClosingM5	ENSG00000183734	ASCL2	2.02395	0.863127	0.173578	0.0825089	0.719102	1.07399	8.57256	-0.107743	0.780113	-0.138112	0.890152	0.947017	1
ClosingM6	ENSG00000105672	ETV2	2.07357	1.81574	1.79256	1.34913	2.39807	1.77152	24.0935	0.299339	0.52044	0.575165	0.56518	0.758521	1
ClosingM6	ENSG00000134954	ETS1	57.8424	61.6044	99.9723	28.6472	30.3713	36.9137	2166.23	-0.732405	0.23825	-3.07411	0.00211135	0.0132087	1
ClosingM6	ENSG00000135373	EHF	1.62784	4.57597	39.2855	0.452915	5.01011	21.352	319.07	-0.327941	0.362761	-0.904016	0.365987	0.592939	1
ClosingM6	ENSG00000139083	ETV6	11.2268	13.8826	21.1736	5.20514	8.11772	14.783	517.026	-0.377367	0.227848	-1.65622	0.0976764	0.253341	1
ClosingM6	ENSG00000157554	ERG	0	0.0222015	0.0200917	0	0.020809	0.020719	0.689438	0.0541576	0.613731	0.0882432	0.929683	NA	NA
ClosingM7	ENSG00000166949	SMAD3	46.3811	34.3414	37.0746	2.12953	3.85445	12.8593	1117.07	-2.33417	0.434335	-5.37412	7.7e-08	1.68e-06	0.00125345
ClosingM7	ENSG00000185670	ZBTB3	4.53163	3.55437	3.40862	2.92103	2.8342	2.5249	64.7181	-0.0505557	0.36391	-0.138923	0.889511	0.946729	1

## Sheet: Table S4
Table S4. Conservation of gene regulating Alu repeats
Opening ATAC-seq Peaks
Alu repeat						Associated Gene						ATAC-seq Peak							Conservation in Primates
Name.Alu	Chrom.Alu	Start.Alu	End.Alu	Score.Alu	Strand.Alu	GeneID	Log2FC	GeneName	TSS.Chrom	TSS.Start	TSS.End	Peak.Ranking	Peak.Chrom	Peak.Start	Peak.End	Peak.Name	Peak.qvalue	Peak.Strand	Pan paniscus (pygmy chimpanzee)	Pan troglodytes (chimpanzee)	Gorilla gorilla gorilla (western lowland gorilla)	Pongo abelii (Sumatran orangutan)	Nomascus leucogenys (northern white-cheeked gibbon)	Nasalis larvatus (proboscis monkey)	Colobus angolensis palliatus (Angolan colobus)	Rhinopithecus bieti (black snub-nosed monkey)	Rhinopithecus roxellana (golden snub-nosed monkey)	Chlorocebus sabaeus (green monkey)	Cercocebus atys (sooty mangabey)	Mandrillus leucophaeus (drill)	Papio anubis (olive baboon)	Macaca nemestrina (pig-tailed macaque)	Macaca mulatta (Rhesus monkey)	Callithrix jacchus (white-tufted-ear marmoset)	Aotus nancymaae (Ma's night monkey)	Cebus capucinus imitator (white-faced sapajou)	Saimiri boliviensis boliviensis (Bolivian squirrel monkey)	Carlito syrichta (Philippine tarsier)	Microcebus murinus (gray mouse lemur)	Propithecus coquereli (Coquerel's sifaka)	Otolemur garnettii (small-eared galago)
chr2_219235527_219235832_AluJo_+	chr2	219235527	219235832	0	+	ENSG00000135926	1.39074	TMBIM1	chr2	219157308	219157309	2	chr2	219235094	219235954	chr2_219235094_219235954_peak_103888	32.1182	+						1	1	1	1	1						1			-1
chr9_115661044_115661294_AluJr4_+	chr9	115661044	115661294	0	+	ENSG00000119457	5.64093	SLC46A2	chr9	115653192	115653193	11	chr9	115660918	115661628	chr9_115660918_115661628_peak_193157	61.6539	+	2	2	2	2	2											-1	-1
chr3_14290996_14291139_AluYc_-	chr3	14290996	14291139	0	-	ENSG00000255021	1.03626	RP11-536I6.2	chr3	14345344	14345345	17	chr3	14290112	14291431	chr3_14290112_14291431_peak_117740	46.1088	+	2	2	2				1	2			2					-1	-1
chr4_37634748_37635060_AluSx1_+	chr4	37634748	37635060	0	+	ENSG00000065882	1.01848	TBC1D1	chr4	37892708	37892709	59	chr4	37634923	37635539	chr4_37634923_37635539_peak_133058	39.1404	+																-1	-1	-1	-1			-1
chrX_23844894_23845179_AluJb_-	chrX	23844894	23845179	0	-	ENSG00000130066	3.93735	SAT1	chrX	23801290	23801291	80	chrX	23844345	23845167	chrX_23844345_23845167_peak_197442	41.531	+	2	2	2	2	-1									-1	-1	-1			-1	-1	-1	-1
chr12_109308334_109308633_AluSx1_-	chr12	109308334	109308633	0	-	ENSG00000076248	1.12887	UNG	chr12	109535379	109535380	170	chr12	109307744	109308534	chr12_109307744_109308534_peak_45217	52.9704	+	2	2	2			-2	-2	-2	-2	-2						-1	-1	-1	-1	-1	-1	-1	-1
chr2_220444109_220444269_AluJr_-	chr2	220444109	220444269	0	-	ENSG00000054356	2.87243	PTPRN	chr2	220174369	220174370	177	chr2	220443590	220444480	chr2_220443590_220444480_peak_104028	39.0012	+	2	2	2			1	1	1	1	1			1	1	1
chr2_220444391_220444691_AluSg_-	chr2	220444391	220444691	0	-	ENSG00000054356	2.87243	PTPRN	chr2	220174369	220174370	177	chr2	220443590	220444480	chr2_220443590_220444480_peak_104028	39.0012	+	2	2	2	2	2	2	2	2	2	1			1	1	1	-1
chr11_57368591_57368889_AluSx3_+	chr11	57368591	57368889	0	+	ENSG00000149131	1.70787	SERPING1	chr11	57364860	57364861	237	chr11	57368837	57369391	chr11_57368837_57369391_peak_31432	28.7038	+	2	2	2			1	1	1	1				1	-1			-1	-1	-1	-1
chr11_57369072_57369354_AluSg_+	chr11	57369072	57369354	0	+	ENSG00000149131	1.70787	SERPING1	chr11	57364860	57364861	237	chr11	57368837	57369391	chr11_57368837_57369391_peak_31432	28.7038	+	2	2								2		-1	2	2	2	-2	-2		-1
chr19_42971965_42972270_AluSg4_+	chr19	42971965	42972270	0	+	ENSG00000079385	1.49916	CEACAM1	chr19	43065385	43065386	324	chr19	42970934	42971994	chr19_42970934_42971994_peak_87062	36.5794	+	1	1			1	-2				-1	-1	-1	-1	-1
chr9_107630389_107630656_AluSp_+	chr9	107630389	107630656	0	+	ENSG00000165029	1.04804	ABCA1	chr9	107690517	107690518	422	chr9	107630583	107631557	chr9_107630583_107631557_peak_192385	37.6968	+	2	2	2	2	2							1				-1	-1	-1
chr3_122543567_122543879_AluSz6_-	chr3	122543567	122543879	0	-	ENSG00000138463	1.39429	DIRC2	chr3	122513642	122513643	745	chr3	122543628	122544759	chr3_122543628_122544759_peak_125054	59.2916	+	1	1	1		1			-1	1		1	1	1	1	1	-1		-1	-1
chr5_175608594_175608883_AluJb_-	chr5	175608594	175608883	0	-	ENSG00000182230	2.33163	FAM153B	chr5	175487692	175487693	758	chr5	175607960	175608893	chr5_175607960_175608893_peak_153471	67.9941	+	2	2	2	2	2	1		-1	-1	1	1		2	1	2
chr5_67945596_67945905_AluSq2_-	chr5	67945596	67945905	0	-	ENSG00000250237	1.02871	CTC-498J12.1	chr5	68339647	68339648	915	chr5	67944979	67945697	chr5_67944979_67945697_peak_145996	60.6377	+	2	2	2															-1				-1
chr10_108637062_108637308_AluJr_+	chr10	108637062	108637308	0	+	ENSG00000108018	5.9838	SORCS1	chr10	108924291	108924292	926	chr10	108637150	108637857	chr10_108637150_108637857_peak_25719	42.8277	+	2	2	2	2		-1	1	-1	-1	-1	-2	2	2	-1	-2		-1	-1	-1
chr8_101405394_101405684_AluJb_-	chr8	101405394	101405684	0	-	ENSG00000132554	1.84053	RGS22	chr8	101143495	101143496	938	chr8	101404822	101405480	chr8_101404822_101405480_peak_183207	36.8289	+	2	2	2	2	2	2	2	2	2	1	2	2	2	2	2	-1		-1	-1			-1
chr19_7146244_7146553_AluSc_-	chr19	7146244	7146553	0	-	ENSG00000125730	2.79073	C3	chr19	6730572	6730573	1218	chr19	7145379	7146456	chr19_7145379_7146456_peak_84630	63.5989	+	2	2	2	2		-1	-1	-1		2				2	2
chr11_57211880_57211994_AluJr_-	chr11	57211880	57211994	0	-	ENSG00000186652	2.77321	PRG2	chr11	57158129	57158130	1333	chr11	57211741	57212869	chr11_57211741_57212869_peak_31413	51.8931	+	2	2	2	1	2	2				2	2	-1	-1	2	2	1	-2		2	-1	-1	-1
chr11_57212691_57213001_AluSg_+	chr11	57212691	57213001	0	+	ENSG00000186652	2.77321	PRG2	chr11	57158129	57158130	1333	chr11	57211741	57212869	chr11_57211741_57212869_peak_31413	51.8931	+						-2	-2			-2	-2	-1	-2	-2	-2				-1
chr13_102208706_102209007_AluSp_+	chr13	102208706	102209007	0	+	ENSG00000198542	1.21733	ITGBL1	chr13	102104966	102104967	1348	chr13	102208893	102209451	chr13_102208893_102209451_peak_52033	43.8858	+	2	2	2	2	1		2	2		1	1	1	1	2	2	-1	-1	-1
chr1_231581647_231581951_AluSz_+	chr1	231581647	231581951	0	+	ENSG00000119283	5.05762	TRIM67	chr1	231297858	231297859	1366	chr1	231581717	231582378	chr1_231581717_231582378_peak_16543	55.3181	+	2	2	2	1	-1	-1		-1	-1		2			2	2	-2	-2	-2	-2
chr10_97160860_97161149_AluJo_+	chr10	97160860	97161149	0	+	ENSG00000095637	1.25453	SORBS1	chr10	97321170	97321171	1421	chr10	97160427	97160938	chr10_97160427_97160938_peak_24770	39.7478	+	2	2	2	2	2	2	2	-1	2	-1		2	1	1	1			-1
chr3_43742068_43742363_AluSx1_-	chr3	43742068	43742363	0	-	ENSG00000011198	1.84932	ABHD5	chr3	43731605	43731606	1424	chr3	43741663	43742274	chr3_43741663_43742274_peak_119904	27.5897	+	2	2			2			2			1	1	-2	2	2	1	1	-1	1	-1	-1	-1
chr11_64653852_64654132_AluSp_+	chr11	64653852	64654132	0	+	ENSG00000068976	3.19844	PYGM	chr11	64527768	64527769	1683	chr11	64653424	64653867	chr11_64653424_64653867_peak_32031	29.0716	+	1	1
chr10_73789865_73790164_AluSx_+	chr10	73789865	73790164	0	+	ENSG00000107742	1.17122	SPOCK2	chr10	73848789	73848790	1712	chr10	73790116	73791128	chr10_73790116_73791128_peak_22789	19.8637	+	2	2	2	2	2	-2	-2	-1	-1	-2	-2		-2			-1	-1
chr10_73791026_73791223_AluSx1_-	chr10	73791026	73791223	0	-	ENSG00000107742	1.17122	SPOCK2	chr10	73848789	73848790	1712	chr10	73790116	73791128	chr10_73790116_73791128_peak_22789	19.8637	+	2	2	2	1												1	-1		1			-1
chr1_110838339_110838454_AluYc_-	chr1	110838339	110838454	0	-	ENSG00000143125	7.1131	PROK1	chr1	110993822	110993823	1900	chr1	110838234	110838695	chr1_110838234_110838695_peak_8833	16.5279	+	2	2	2		1	-2	-2	-2	-2	-2	-2	-2	-2	-2	-2	-2	-2	-2	-1	-1	-1	-1
chr7_65831151_65831416_AluJo_+	chr7	65831151	65831416	0	+	ENSG00000169902	1.71342	TPST1	chr7	65670186	65670187	1977	chr7	65831275	65832114	chr7_65831275_65832114_peak_170498	37.1726	+	2	2	2	2	1	1	1	1	1	1	1	1	1	1	1	1	1	1	1	1	-1	-1	-1
chr7_65832033_65832345_AluSx_-	chr7	65832033	65832345	0	-	ENSG00000169902	1.71342	TPST1	chr7	65670186	65670187	1977	chr7	65831275	65832114	chr7_65831275_65832114_peak_170498	37.1726	+	2	2	2	2			1	1	2	2	2	2	2	2	2
chr10_104166254_104166561_AluYa5_-	chr10	104166254	104166561	0	-	ENSG00000059915	1.52902	PSD	chr10	104181295	104181296	2009	chr10	104166429	104166882	chr10_104166429_104166882_peak_25363	42.9313	+	2	2	2		2	1					-2	-2	-2	-2	-2	-1	-1	-2	-1
chrX_100449943_100450247_AluSz_-	chrX	100449943	100450247	0	-	ENSG00000007952	1.45905	NOX1	chrX	100129333	100129334	2084	chrX	100450060	100451133	chrX_100450060_100451133_peak_199828	26.0361	+	2	2	2	2	2	2	2	2	2	1	1	1	1	1	1
chrX_100449943_100450247_AluSz_-	chrX	100449943	100450247	0	-	ENSG00000102393	1.21862	GLA	chrX	100662912	100662913	2084	chrX	100450060	100451133	chrX_100450060_100451133_peak_199828	26.0361	+	2	2	2	2	2	2	2	2	2	1	1	1	1	1	1
chr6_143917693_143918003_AluJo_+	chr6	143917693	143918003	0	+	ENSG00000118495	2.59565	PLAGL1	chr6	144385734	144385735	2430	chr6	143918001	143918575	chr6_143918001_143918575_peak_163886	51.3362	+	2	2	2	2	2											1
chr2_224783063_224783371_AluY_+	chr2	224783063	224783371	0	+	ENSG00000124019	2.33003	FAM124B	chr2	225266801	225266802	2496	chr2	224783070	224783906	chr2_224783070_224783906_peak_104332	74.279	+	2	2	2	2	-2	-1		-1	-2					-1	-2	-2	-2	-2	-2
chr7_151622185_151622492_AluSz_-	chr7	151622185	151622492	0	-	ENSG00000127377	2.72657	CRYGN	chr7	151137898	151137899	2523	chr7	151622483	151623373	chr7_151622483_151623373_peak_176405	52.199	+	2	2	1	1	-1	-1	-1	-1	-1	-1	-1	1	1	-1	1	-1	-1
chr4_54766904_54767215_AluSx_+	chr4	54766904	54767215	0	+	ENSG00000249706	1.36394	RP11-89B16.1	chr4	54766038	54766039	2598	chr4	54767095	54767452	chr4_54767095_54767452_peak_134054	9.39118	+	2	2	2	2	2		-2	1	1		-1	2	2	2		-1	-1	-2
chr6_138094903_138095161_AluSc_+	chr6	138094903	138095161	0	+	ENSG00000118503	1.49094	TNFAIP3	chr6	138188351	138188352	2755	chr6	138094971	138095338	chr6_138094971_138095338_peak_163411	50.483	+	2	2	2	-2		-1	-1	-1	-1	1	-1	1	1		1	-2	-2		-2
chr8_48224778_48225079_AluSx_+	chr8	48224778	48225079	0	+	ENSG00000221869	2.56308	CEBPD	chr8	48651647	48651648	2872	chr8	48224900	48225421	chr8_48224900_48225421_peak_180085	26.2397	+	2	2	1	-1	1	-1	-1	-1	-1		-1	-1	-1	-1	-1
chr8_48225302_48225608_AluSz6_+	chr8	48225302	48225608	0	+	ENSG00000221869	2.56308	CEBPD	chr8	48651647	48651648	2872	chr8	48224900	48225421	chr8_48224900_48225421_peak_180085	26.2397	+	2	2	1	2	2	1	1	1	1	2	2	2	2	2	1	1	1	1	1	-1	1	-1	1
chr5_112295516_112295810_AluSc5_-	chr5	112295516	112295810	0	-	ENSG00000171444	1.59188	MCC	chr5	112824526	112824527	3201	chr5	112295619	112296136	chr5_112295619_112296136_peak_148765	37.2529	+	2	2	2	1	2	-1	-1	-1	-1	-2	-2	-2	-2	-2	-2	-1	-1	-1	-1	-1		-1
chr1_182366722_182367003_AluSz_-	chr1	182366722	182367003	0	-	ENSG00000135821	2.42141	GLUL	chr1	182361340	182361341	3324	chr1	182366938	182367535	chr1_182366938_182367535_peak_12775	46.8401	+	1	1	1
chr22_29155471_29155771_AluSq2_-	chr22	29155471	29155771	0	-	ENSG00000183765	1.78996	CHEK2	chr22	29138409	29138410	3362	chr22	29155755	29156436	chr22_29155755_29156436_peak_114408	61.1047	+	1	2	2	1	1	1				-2		2	-1	-1	-2
chr7_140113848_140114141_AluSx1_-	chr7	140113848	140114141	0	-	ENSG00000157800	1.97853	SLC37A3	chr7	140104232	140104233	3397	chr7	140114027	140114825	chr7_140114027_140114825_peak_175727	61.6413	+	2	2	2	2			-1			-1	1		1	1	1
chr22_29124424_29124714_AluSz6_+	chr22	29124424	29124714	0	+	ENSG00000183765	1.78996	CHEK2	chr22	29138409	29138410	3404	chr22	29124516	29124987	chr22_29124516_29124987_peak_114406	64.0832	+	1	2	2		2	-1	-1	-1	-1				-2				-1		1			-1
chr22_29124776_29124981_AluJb_+	chr22	29124776	29124981	0	+	ENSG00000183765	1.78996	CHEK2	chr22	29138409	29138410	3404	chr22	29124516	29124987	chr22_29124516_29124987_peak_114406	64.0832	+		2	2	1	2					2	1	-1	-1	-1	-1	-1		-1
chr19_10355083_10355384_AluJr_+	chr19	10355083	10355384	0	+	ENSG00000080573	2.02962	COL5A3	chr19	10121146	10121147	3411	chr19	10355312	10355764	chr19_10355312_10355764_peak_84870	62.2061	+	2	2	2	1					-1				2	-1	-1
chr19_10355609_10355928_AluSx1_-	chr19	10355609	10355928	0	-	ENSG00000080573	2.02962	COL5A3	chr19	10121146	10121147	3411	chr19	10355312	10355764	chr19_10355312_10355764_peak_84870	62.2061	+	2	2	1			-1	-1			-1	-2	-2		-1	-1	1	-1	-1	-1	-1	-1	-1
chr3_124533341_124533592_AluJr_-	chr3	124533341	124533592	0	-	ENSG00000160145	2.31837	KALRN	chr3	123798870	123798871	3445	chr3	124533571	124533792	chr3_124533571_124533792_peak_125273	10.2765	+	2	2	2	1	1	1	1	1	1	1	1	1	1	1		1
chr11_32591359_32591666_AluSz_-	chr11	32591359	32591666	0	-	ENSG00000184937	1.72049	WT1	chr11	32457175	32457176	3507	chr11	32590757	32591430	chr11_32590757_32591430_peak_30151	4.40395	+		2			1	1	1	1	1	1	-1	-1	1	-1	1	1	-1	1	1	1		-1
chr11_86722859_86723151_AluSz_+	chr11	86722859	86723151	0	+	ENSG00000174804	1.2349	FZD4	chr11	86666432	86666433	3981	chr11	86723102	86723442	chr11_86723102_86723442_peak_33930	33.5441	+	2	2	2	2	-2			1	1	-1	1	1	1	1	1		1		1
chr13_50161848_50162127_AluSz6_+	chr13	50161848	50162127	0	+	ENSG00000102547	3.05976	CAB39L	chr13	50018261	50018262	3997	chr13	50161447	50161872	chr13_50161447_50161872_peak_49800	17.0174	+	2	2	2	2	2					1				1		1	1	1	-1
chr22_45554953_45555235_AluJb_-	chr22	45554953	45555235	0	-	ENSG00000077942	1.01	FBLN1	chr22	45898118	45898119	4089	chr22	45554509	45555146	chr22_45554509_45555146_peak_116140	12.9275	+	2	2		2	2							1				1	1	1	1	1	-1	-1
chr12_1105252_1105567_AluY_-	chr12	1105252	1105567	0	-	ENSG00000171840	1.3359	NINJ2	chr12	772944	772945	4208	chr12	1104675	1105376	chr12_1104675_1105376_peak_37588	31.0646	+	2	2	2		2	-1	-1	-2	-2	-1	-1	-1	-1	-1	-1	-1			-1		-1
chr3_5181667_5181763_AluYc_-	chr3	5181667	5181763	0	-	ENSG00000150995	2.29781	ITPR1	chr3	4535032	4535033	4289	chr3	5181296	5181802	chr3_5181296_5181802_peak_117020	47.1688	+	2	2	2	2	1	-1	-1	-2	-2	-1	-2	-2	-2	-1	-2
chr3_133157088_133157408_AluSx_+	chr3	133157088	133157408	0	+	ENSG00000144868	2.31811	TMEM108	chr3	132757235	132757236	4500	chr3	133156459	133157261	chr3_133156459_133157261_peak_126099	63.7351	+					1	-1	-2	-2	-2	-2	-1	-1	-1	-1	-1		-1	-1
chr1_232451825_232452135_AluSx3_+	chr1	232451825	232452135	0	+	ENSG00000116991	3.10186	SIPA1L2	chr1	232697303	232697304	4518	chr1	232452006	232453256	chr1_232452006_232453256_peak_16615	32.3713	+					-1	-2		-2	-2			1			-1	-1	-2	-1	-2
chr12_68664702_68665014_AluSx_-	chr12	68664702	68665014	0	-	ENSG00000111554	2.3926	MDM1	chr12	68726160	68726161	4537	chr12	68664758	68665418	chr12_68664758_68665418_peak_42460	19.0625	+						-2	-2	-2	-2	-2	-2	-2	-1	-2	-2		-2	-1	-1
chr22_43743279_43743589_AluSx_-	chr22	43743279	43743589	0	-	ENSG00000100300	1.07013	TSPO	chr22	43547520	43547521	4672	chr22	43743115	43743822	chr22_43743115_43743822_peak_115976	8.57946	+	2	2	1	1	1		-1	-1	-1	-1	-1	-1	-1	-1	-1
chr5_39272486_39272797_AluY_+	chr5	39272486	39272797	0	+	ENSG00000113600	1.01235	C9	chr5	39424969	39424970	4680	chr5	39271948	39272827	chr5_39271948_39272827_peak_144245	45.6038	+	2	2	2	2		-2							-2			-1	-1	-1
chr8_11608159_11608469_AluJo_+	chr8	11608159	11608469	0	+	ENSG00000154319	3.59041	FAM167A	chr8	11332223	11332224	4686	chr8	11607884	11608383	chr8_11607884_11608383_peak_177523	40.5196	+	2	2	2		1		-1	-1	-1	-1							-1
chr8_11608159_11608469_AluJo_+	chr8	11608159	11608469	0	+	ENSG00000164733	1.11949	CTSB	chr8	11726956	11726957	4686	chr8	11607884	11608383	chr8_11607884_11608383_peak_177523	40.5196	+	2	2	2		1		-1	-1	-1	-1							-1
chr11_78160179_78160482_AluY_-	chr11	78160179	78160482	0	-	ENSG00000033327	1.39193	GAB2	chr11	78129393	78129394	4903	chr11	78159722	78160371	chr11_78159722_78160371_peak_33416	27.0183	+	2	2	2	2				-1	1		1	1	1	1	1
chr6_134625746_134625869_AluJr4_+	chr6	134625746	134625869	0	+	ENSG00000118515	1.07366	SGK1	chr6	134639249	134639250	4947	chr6	134625342	134626120	chr6_134625342_134626120_peak_163099	25.4452	+						-1	1										1	-1	1
chr17_19517891_19518206_AluSx3_-	chr17	19517891	19518206	0	-	ENSG00000142494	1.90585	SLC47A1	chr17	19398698	19398699	5005	chr17	19517344	19517963	chr17_19517344_19517963_peak_73763	17.3602	+																						-1	-1
chr11_63015000_63015302_AluSp_+	chr11	63015000	63015302	0	+	ENSG00000168003	1.29992	SLC3A2	chr11	62623518	62623519	5014	chr11	63014352	63015068	chr11_63014352_63015068_peak_31852	7.15019	+	2	2	2		1
chr20_30177741_30178036_AluY_-	chr20	30177741	30178036	0	-	ENSG00000180383	2.60672	DEFB124	chr20	30064559	30064560	5018	chr20	30177432	30177841	chr20_30177432_30177841_peak_107941	41.9269	+		1	1	1	-1		-1	-1	-1	-1	-1	-1		-1	-1	-1	-1	-1				-1
chr5_177966265_177966575_AluSx_+	chr5	177966265	177966575	0	+	ENSG00000050767	3.53205	COL23A1	chr5	178017555	178017556	5279	chr5	177965648	177966483	chr5_177965648_177966483_peak_153702	40.3596	+	1				-1	-1										-1	-1	-1
chr2_227972467_227972771_AluSc_-	chr2	227972467	227972771	0	-	ENSG00000169031	2.17267	COL4A3	chr2	228029281	228029282	5401	chr2	227971787	227972540	chr2_227971787_227972540_peak_104646	60.2255	+	2	2				1	1	1	1	1						-1	-1	-1
chr11_130719410_130719646_AluJr_-	chr11	130719410	130719646	0	-	ENSG00000134917	3.00393	ADAMTS8	chr11	130298887	130298888	5545	chr11	130718983	130719503	chr11_130718983_130719503_peak_37239	42.5743	+	2	2	2	2	2		1	1	-1		2	2	2	2	2	-1	1		1
chr20_32893606_32893914_AluSz_+	chr20	32893606	32893914	0	+	ENSG00000228265	1.08148	RP5-1125A11.1	chr20	32582162	32582163	6096	chr20	32893479	32893653	chr20_32893479_32893653_peak_108182	5.21874	+		2				2	1				-1	1	1	1	1		1	-1	-1
chr22_50890865_50891180_AluSx1_+	chr22	50890865	50891180	0	+	ENSG00000073146	1.00958	MOV10L1	chr22	50528308	50528309	6132	chr22	50891071	50891920	chr22_50891071_50891920_peak_116634	17.1862	+					1			1	1	1			1			1	1
chr22_50890865_50891180_AluSx1_+	chr22	50890865	50891180	0	+	ENSG00000100427	4.02506	MLC1	chr22	50524330	50524331	6132	chr22	50891071	50891920	chr22_50891071_50891920_peak_116634	17.1862	+					1			1	1	1			1			1	1
chr7_151049536_151049827_AluJr4_-	chr7	151049536	151049827	0	-	ENSG00000181652	1.31976	ATG9B	chr7	150721585	150721586	6367	chr7	151049333	151049823	chr7_151049333_151049823_peak_176328	20.1968	+	2	2	2	2		-2	2			1	1	1	1	1	1	-1	-1	-1	-1	-1		-1	-1
chr9_125622681_125622992_AluJr_-	chr9	125622681	125622992	0	-	ENSG00000165209	1.26128	STRBP	chr9	126030854	126030855	6655	chr9	125622586	125623657	chr9_125622586_125623657_peak_194094	26.755	+	2	2	2			-1	-1	1	1		1	1	1	1	1
chr9_125623487_125623799_AluSp_+	chr9	125623487	125623799	0	+	ENSG00000165209	1.26128	STRBP	chr9	126030854	126030855	6655	chr9	125622586	125623657	chr9_125622586_125623657_peak_194094	26.755	+	2	2	2	2			1	1	-1		1	1	1	1	1			-1	1
chr11_32445426_32445726_AluSc8_+	chr11	32445426	32445726	0	+	ENSG00000184937	1.72049	WT1	chr11	32457175	32457176	6724	chr11	32445580	32445828	chr11_32445580_32445828_peak_30137	6.63796	+	2	2	2	2	2	2	2	-1	-1	1	-1	-1	-1	1	1		-1		-1
chr10_70391799_70392092_AluY_+	chr10	70391799	70392092	0	+	ENSG00000108187	1.02196	PBLD	chr10	70092805	70092806	6909	chr10	70391010	70391948	chr10_70391010_70391948_peak_22432	57.9462	+	1	1	1	-1	1	1	1	1	1	1	-1	-1	-1		-1
chr12_109215827_109216210_AluJb_-	chr12	109215827	109216210	0	-	ENSG00000076248	1.12887	UNG	chr12	109535379	109535380	7137	chr12	109215691	109216160	chr12_109215691_109216160_peak_45207	17.4059	+	2	2	2	2		1	1	-1	1	1	1	1	-1	1	1	-2		-2		-1	-1	-1	-1
chr1_153454028_153454318_AluSz_-	chr1	153454028	153454318	0	-	ENSG00000169418	2.76298	NPR1	chr1	153651113	153651114	7144	chr1	153453623	153454072	chr1_153453623_153454072_peak_10390	11.0918	+	2	2	2		-1	1	1	1	1	1	1	1	-1	-1	-1
chr20_3047147_3047301_AluSx_-	chr20	3047147	3047301	0	-	ENSG00000258713	1.94231	C20orf141	chr20	2795633	2795634	7434	chr20	3047147	3047798	chr20_3047147_3047798_peak_106314	77.8799	+	2	2	2	2	2	1	2	2	2	2	2	1	2	2	2	1	1	1	1	1	-1	-1	-1
chr20_3047490_3047787_AluSc8_-	chr20	3047490	3047787	0	-	ENSG00000258713	1.94231	C20orf141	chr20	2795633	2795634	7434	chr20	3047147	3047798	chr20_3047147_3047798_peak_106314	77.8799	+	2	2	2	2	2		1	-1	-1	-1	1		1		-1		-1	-1
chr9_89022822_89023119_AluJb_-	chr9	89022822	89023119	0	-	ENSG00000083223	1.56696	ZCCHC6	chr9	88969368	88969369	7572	chr9	89023027	89023376	chr9_89023027_89023376_peak_190831	18.7938	+	2	2	2	1	-2	-1	-1	-1	-1		1	1	1				-1		-1
chr16_289331_289631_AluY_+	chr16	289331	289631	0	+	ENSG00000167930	1.03607	ITFG3	chr16	284545	284546	7668	chr16	289533	290170	chr16_289533_290170_peak_65851	14.6399	+						2	2	2		2	2	1		1		1	1	1	1	1	1	1
Closing ATAC-seq Peaks
Alu repeat						Associated Gene						ATAC-seq Peak							Conservation in Primates
Name.Alu	Chrom.Alu	Start.Alu	End.Alu	Score.Alu	Strand.Alu	GeneID	Log2FC	GeneName	TSS.Chrom	TSS.Start	TSS.End	Peak.Ranking	Peak.Chrom	Peak.Start	Peak.End	Peak.Name	Peak.qvalue	Peak.Strand	Pan paniscus (pygmy chimpanzee)	Pan troglodytes (chimpanzee)	Gorilla gorilla gorilla (western lowland gorilla)	Pongo abelii (Sumatran orangutan)	Nomascus leucogenys (northern white-cheeked gibbon)	Nasalis larvatus (proboscis monkey)	Colobus angolensis palliatus (Angolan colobus)	Rhinopithecus bieti (black snub-nosed monkey)	Rhinopithecus roxellana (golden snub-nosed monkey)	Chlorocebus sabaeus (green monkey)	Cercocebus atys (sooty mangabey)	Mandrillus leucophaeus (drill)	Papio anubis (olive baboon)	Macaca nemestrina (pig-tailed macaque)	Macaca mulatta (Rhesus monkey)	Callithrix jacchus (white-tufted-ear marmoset)	Aotus nancymaae (Ma's night monkey)	Cebus capucinus imitator (white-faced sapajou)	Saimiri boliviensis boliviensis (Bolivian squirrel monkey)	Carlito syrichta (Philippine tarsier)	Microcebus murinus (gray mouse lemur)	Propithecus coquereli (Coquerel's sifaka)	Otolemur garnettii (small-eared galago)
chr2_101912333_101912599_AluJr_+	chr2	101912333	101912599	0	+	ENSG00000196460	-1.12416	RFX8	chr2	102091164	102091165	177350	chr2	101912362	101913131	chr2_101912362_101913131_peak_95869	22.9582	+	2	2	2	2		2	1	2	2	1		2	2	2	2	-1		-1	-1
chr9_131592342_131592496_AluJr_-	chr9	131592342	131592496	0	-	ENSG00000160447	-1.5352	PKN3	chr9	131464802	131464803	177418	chr9	131591342	131592436	chr9_131591342_131592436_peak_194696	42.8489	+	2	2	2		1											-1	-1	-1
chr11_35103475_35103743_AluSz_+	chr11	35103475	35103743	0	+	ENSG00000251194	-1.15109	RP1-68D18.2	chr11	35234097	35234098	177501	chr11	35103722	35104409	chr11_35103722_35104409_peak_30384	23.1235	+	2		2	2			-1									-2			-1
chr11_9848794_9849098_AluJr_+	chr11	9848794	9849098	0	+	ENSG00000133789	-1.04221	SWAP70	chr11	9685624	9685625	177583	chr11	9849018	9849216	chr11_9849018_9849216_peak_28650	10.2798	+	2	2	2	2	2	2	2	2	2		2	2	1	2	2	1	1		1
chr3_10289382_10289658_AluJb_-	chr3	10289382	10289658	0	-	ENSG00000144554	-1.3431	FANCD2	chr3	10068098	10068099	177883	chr3	10289589	10290772	chr3_10289589_10290772_peak_117365	43.3291	+	1			2			1	-1	-1		-1		-1		1
chr3_10289382_10289658_AluJb_-	chr3	10289382	10289658	0	-	ENSG00000240288	-1.23796	GHRLOS	chr3	10327438	10327439	177883	chr3	10289589	10290772	chr3_10289589_10290772_peak_117365	43.3291	+	1			2			1	-1	-1		-1		-1		1
chr2_24763329_24763627_AluSz_-	chr2	24763329	24763627	0	-	ENSG00000138092	-1.55443	CENPO	chr2	25016005	25016006	177891	chr2	24762775	24763375	chr2_24762775_24763375_peak_90372	14.2564	+	2			-1	2
chr17_39523673_39523980_AluSz_+	chr17	39523673	39523980	0	+	ENSG00000221852	-1.15804	KRTAP1-5	chr17	39183453	39183454	178002	chr17	39523790	39524533	chr17_39523790_39524533_peak_75281	34.8479	+	2	2	2		2		-1	1	1	1	1	1	1	1	1				-1
chr3_49466847_49467152_AluSx1_-	chr3	49466847	49467152	0	-	ENSG00000183763	-1.92301	TRAIP	chr3	49894006	49894007	178029	chr3	49466346	49467380	chr3_49466346_49467380_peak_120435	38.4545	+	2	2		2		1	-1						-2
chr3_9987505_9987819_AluSx3_-	chr3	9987505	9987819	0	-	ENSG00000144554	-1.3431	FANCD2	chr3	10068098	10068099	178074	chr3	9987805	9989259	chr3_9987805_9989259_peak_117331	28.6186	+		2	2	2		-1	-1				-1		-1	-1		1	1	1	1
chr5_148796221_148796525_AluSx1_+	chr5	148796221	148796525	0	+	ENSG00000253864	-2.89429	AC131025.8	chr5	148786526	148786527	178636	chr5	148796409	148797329	chr5_148796409_148797329_peak_151583	22.9957	+	2	2	2			-1										1	1	-1	1
chr1_241114210_241114519_AluJb_-	chr1	241114210	241114519	0	-	ENSG00000155816	-3.2596	FMN2	chr1	240177648	240177649	178793	chr1	241113956	241114336	chr1_241113956_241114336_peak_17259	21.7151	+	2	2		2	2					-2		2		-2	-2	1	1	1
chr1_241114210_241114519_AluJb_-	chr1	241114210	241114519	0	-	ENSG00000180875	-2.36065	GREM2	chr1	240775448	240775449	178793	chr1	241113956	241114336	chr1_241113956_241114336_peak_17259	21.7151	+	2	2		2	2					-2		2		-2	-2	1	1	1
chr1_39932756_39933061_AluY_+	chr1	39932756	39933061	0	+	ENSG00000127603	-1.33975	MACF1	chr1	39546988	39546989	179129	chr1	39932679	39933427	chr1_39932679_39933427_peak_3937	45.096	+	2	2	2	2	2	-2	1	-2	-2	-2	-2	-2	-2		-2
chrX_37677744_37678020_AluSg_+	chrX	37677744	37678020	0	+	ENSG00000165168	-1.40698	CYBB	chrX	37639264	37639265	179412	chrX	37677396	37677824	chrX_37677396_37677824_peak_197849	15.2742	+	2	2	2	2	1		1			1		1		1	1
chr1_240395357_240395689_AluSc_-	chr1	240395357	240395689	0	-	ENSG00000180875	-2.36065	GREM2	chr1	240775448	240775449	179440	chr1	240395520	240396304	chr1_240395520_240396304_peak_17188	34.4322	+	2	2	2	2	2		1			1							-1
chr1_240395357_240395689_AluSc_-	chr1	240395357	240395689	0	-	ENSG00000155816	-3.2596	FMN2	chr1	240177648	240177649	179440	chr1	240395520	240396304	chr1_240395520_240396304_peak_17188	34.4322	+	2	2	2	2	2		1			1							-1
chr7_140338869_140339180_AluSx1_+	chr7	140338869	140339180	0	+	ENSG00000146966	-1.49397	DENND2A	chr7	140373792	140373793	179774	chr7	140339128	140340099	chr7_140339128_140340099_peak_175762	15.2742	+	2	2	2	2	2	1	1	1	2	1	2	1	2	2	1	1	1	1	1
chr8_13211082_13211382_AluSx1_+	chr8	13211082	13211382	0	+	ENSG00000164741	-1.214	DLC1	chr8	13373166	13373167	180245	chr8	13210676	13211106	chr8_13210676_13211106_peak_177689	40.8524	+	2	2	2	-1	-1					-1	-1	-1	-1	-1	-1		-1		-1
chr9_80850502_80850815_AluSq2_-	chr9	80850502	80850815	0	-	ENSG00000148019	-1.65164	CEP78	chr9	80850978	80850979	180604	chr9	80849837	80851670	chr9_80849837_80851670_peak_190275	37.3604	+	2	2	2		2	2	2	2	2	1	-1	-1	1	1	1
chr1_29509061_29509355_AluSx1_-	chr1	29509061	29509355	0	-	ENSG00000159023	-1.91541	EPB41	chr1	29213603	29213604	180646	chr1	29507635	29509095	chr1_29507635_29509095_peak_2979	46.5839	+	2	2	2	2			-1			-1	-1	-1		-1	-1	1	-1		-1
chr10_28343605_28343906_AluSz_-	chr10	28343605	28343906	0	-	ENSG00000169126	-2.44978	ARMC4	chr10	28287976	28287977	180786	chr10	28343039	28344242	chr10_28343039_28344242_peak_19794	64.3797	+	2	2	2	2					2					2		-2	-2	-2	-2				-1
chr19_13841680_13841984_AluSg_+	chr19	13841680	13841984	0	+	ENSG00000105011	-2.98173	ASF1B	chr19	14247767	14247768	180943	chr19	13841795	13842869	chr19_13841795_13842869_peak_85239	51.9709	+	2	2	2	2		2	2			2	2	2	1	1	1	-1
chr10_106098665_106098946_AluSp_-	chr10	106098665	106098946	0	-	ENSG00000148841	-1.21095	ITPRIP	chr10	106098161	106098162	181155	chr10	106097692	106098722	chr10_106097692_106098722_peak_25621	22.8701	+	2	2		2	2	2	2	2	2	1	-1	-1	-1	1	1
chr17_3570355_3570655_AluSx_+	chr17	3570355	3570655	0	+	ENSG00000177602	-1.70409	GSG2	chr17	3627211	3627212	181456	chr17	3570635	3572472	chr17_3570635_3572472_peak_72259	30.9248	+	2	2		2		-1	1	1	1	-1	1	1	1	1	1		-1	-1				-1
chr9_20599022_20599324_AluSc_+	chr9	20599022	20599324	0	+	ENSG00000188921	-1.78977	PTPLAD2	chr9	21031634	21031635	182032	chr9	20599188	20599715	chr9_20599188_20599715_peak_187962	44.9504	+	2	-1	2		2	-2	-2	-2	-2	-2	-2	-2	-2	-2	-2	-1		-1
chr20_52237631_52237930_AluSz_-	chr20	52237631	52237930	0	-	ENSG00000171940	-1.03786	ZNF217	chr20	52226445	52226446	182044	chr20	52237901	52238671	chr20_52237901_52238671_peak_109944	33.207	+		2	2		2	-1	-2	1	1			-2	-2	-2		-2	-2	1	-2	-1	-1	-2	-2
chr8_42365395_42365700_AluSx_+	chr8	42365395	42365700	0	+	ENSG00000168575	-1.01238	SLC20A2	chr8	42397068	42397069	182291	chr8	42364957	42365500	chr8_42364957_42365500_peak_179969	28.3357	+	2	2	2	2				2	2	2	2	2	2	2	2	2	2	1	2	-1	1	-1	-1
chr8_12958413_12958717_AluJr_-	chr8	12958413	12958717	0	-	ENSG00000164741	-1.214	DLC1	chr8	13373166	13373167	182301	chr8	12958679	12959080	chr8_12958679_12959080_peak_177650	12.8217	+	2	2		2	2											-1		1	-1
chr1_64196557_64196870_AluJb_+	chr1	64196557	64196870	0	+	ENSG00000185483	-1.86477	ROR1	chr1	64239693	64239694	182470	chr1	64196847	64197977	chr1_64196847_64197977_peak_5855	63.5046	+	1	1	1	1	1	1	1	1	1	1	1	1	1	1	1	-1		-1	-1
chr19_13971883_13972186_AluSz6_+	chr19	13971883	13972186	0	+	ENSG00000105011	-2.98173	ASF1B	chr19	14247767	14247768	182550	chr19	13972104	13973479	chr19_13972104_13973479_peak_85263	43.7093	+	2	2	2				1	1	1	1	1	1	1	1	1				-1
chr19_13973343_13973650_AluSg_-	chr19	13973343	13973650	0	-	ENSG00000105011	-2.98173	ASF1B	chr19	14247767	14247768	182550	chr19	13972104	13973479	chr19_13972104_13973479_peak_85263	43.7093	+	2	2	2	1			-1				-1	-1		-1	-1	-1	-2		-1
chr2_134120344_134120637_AluY_-	chr2	134120344	134120637	0	-	ENSG00000226953	-2.4645	AC010890.1	chr2	134022540	134022541	182630	chr2	134119617	134120399	chr2_134119617_134120399_peak_97939	39.0638	+	2	2	2									-1	-1	-1	-1
chr2_238841672_238841979_AluSx3_+	chr2	238841672	238841979	0	+	ENSG00000132326	-1.22115	PER2	chr2	239198742	239198743	183322	chr2	238841377	238841832	chr2_238841377_238841832_peak_105640	35.7893	+	2		2	2	2												-1	1
chr3_170569851_170570160_AluJr_+	chr3	170569851	170570160	0	+	ENSG00000013297	-2.55539	CLDN11	chr3	170136653	170136654	183564	chr3	170570044	170570567	chr3_170570044_170570567_peak_128610	11.4572	+	2	2	2	1	2	1	1			-1	2		1		-1
chr6_74879521_74879811_AluY_-	chr6	74879521	74879811	0	-	ENSG00000223786	-3.10246	RP11-554D15.1	chr6	74779167	74779168	183789	chr6	74879563	74880325	chr6_74879563_74880325_peak_159460	66.2575	+	2	2	2	2					-1	-1	-2	-1	-2	-2		-1			-1
chr11_131766573_131766881_AluY_-	chr11	131766573	131766881	0	-	ENSG00000182667	-2.40699	NTM	chr11	131240373	131240374	184011	chr11	131766262	131766698	chr11_131766262_131766698_peak_37313	67.0023	+	2			1	-1	-2	-2	-1	-1		-2	-2		-2			1
chr8_13399062_13399356_AluY_-	chr8	13399062	13399356	0	-	ENSG00000164741	-1.214	DLC1	chr8	13373166	13373167	184181	chr8	13398733	13399188	chr8_13398733_13399188_peak_177716	22.0937	+			2	-1												-1	-1
chr4_178223812_178224117_AluJr_+	chr4	178223812	178224117	0	+	ENSG00000109674	-3.3325	NEIL3	chr4	178230990	178230991	184355	chr4	178223296	178223844	chr4_178223296_178223844_peak_141392	17.3602	+	2	2	2	2	2								1
chr10_28336715_28336943_AluJb_-	chr10	28336715	28336943	0	-	ENSG00000169126	-2.44978	ARMC4	chr10	28287976	28287977	184376	chr10	28336056	28336725	chr10_28336056_28336725_peak_19793	42.4826	+		2	2				-2					1		1							-1
chr1_89229008_89229313_AluSp_+	chr1	89229008	89229313	0	+	ENSG00000117228	-1.23855	GBP1	chr1	89531042	89531043	184385	chr1	89228962	89229910	chr1_89228962_89229910_peak_7472	51.0985	+	2	2	2	2	2	-2	-2	-2	-2	-1	-1	-2	-2	-2	-2
chr10_100109834_100110139_AluSx1_-	chr10	100109834	100110139	0	-	ENSG00000119943	-1.54195	PYROXD2	chr10	100174940	100174941	184391	chr10	100109081	100109916	chr10_100109081_100109916_peak_25020	75.5354	+	2	2	2	2	2	2	2	2	2	2	2	2	2	2	2	-1	-2	-2	-2	-1	-1	-1	-1
chr22_37986164_37986468_AluSx_+	chr22	37986164	37986468	0	+	ENSG00000128340	-1.93592	RAC2	chr22	37640487	37640488	184635	chr22	37986416	37986716	chr22_37986416_37986716_peak_115284	21.9256	+	2	2	2	1	2		-1	-1	-1	1	-1	1	1	-1	-1	-1		-1
